# Supplementary material for: NeST: nested hierarchical structure identification in spatial transcriptomic data
Source: Nat Commun. 2023 Oct 17;14:6554. doi: 10.1038/s41467-023-42343-x (PMC10582109; doi:10.1038/s41467-023-42343-x)
Supplement: Supplementary file 4 — Source Data [file 41467_2023_42343_MOESM4_ESM.xlsx]

## Sheet: Fig_4a
Figure 4a
		regions	method	jaccard similarity	region
	0	4	NeST	0.90888	outer
	1	15	NeST	0.90888	outer
	2	4	HMRF	0.747141	outer
	3	4	HMRF	0.74542	outer
	4	4	HMRF	0.748252	outer
	5	4	HMRF	0.747931	outer
	6	4	HMRF	0.745731	outer
	7	4	HMRF	0.746193	outer
	8	4	HMRF	0.746667	outer
	9	4	HMRF	0.748408	outer
	10	4	HMRF	0.744157	outer
	11	4	HMRF	0.748728	outer
	12	4	SpaGCN	0.709102	outer
	13	4	SpaGCN	0.715643	outer
	14	4	SpaGCN	0.710913	outer
	15	4	SpaGCN	0.684345	outer
	16	4	SpaGCN	0.719721	outer
	17	4	SpaGCN	0.673004	outer
	18	4	SpaGCN	0.660293	outer
	19	4	SpaGCN	0.730501	outer
	20	4	SpaGCN	0.711452	outer
	21	4	SpaGCN	0.722116	outer
	22	5	HMRF	0.740988	outer
	23	5	HMRF	0.744318	outer
	24	5	HMRF	0.742749	outer
	25	5	HMRF	0.746988	outer
	26	5	HMRF	0.746819	outer
	27	5	HMRF	0.748247	outer
	28	5	HMRF	0.744937	outer
	29	5	HMRF	0.749362	outer
	30	5	HMRF	0.746032	outer
	31	5	HMRF	0.751279	outer
	32	5	SpaGCN	0.624753	outer
	33	5	SpaGCN	0.635823	outer
	34	5	SpaGCN	0.72331	outer
	35	5	SpaGCN	0.723252	outer
	36	5	SpaGCN	0.6268	outer
	37	5	SpaGCN	0.725254	outer
	38	5	SpaGCN	0.577969	outer
	39	5	SpaGCN	0.693865	outer
	40	5	SpaGCN	0.712492	outer
	41	5	SpaGCN	0.721178	outer
	42	6	HMRF	0.731126	outer
	43	6	HMRF	0.730263	outer
	44	6	HMRF	0.424747	outer
	45	6	HMRF	0.735799	outer
	46	6	HMRF	0.737467	outer
	47	6	HMRF	0.728836	outer
	48	6	HMRF	0.73245	outer
	49	6	HMRF	0.735936	outer
	50	6	HMRF	0.73285	outer
	51	6	HMRF	0.742063	outer
	52	6	SpaGCN	0.541201	outer
	53	6	SpaGCN	0.418051	outer
	54	6	SpaGCN	0.449509	outer
	55	6	SpaGCN	0.418118	outer
	56	6	SpaGCN	0.422525	outer
	57	6	SpaGCN	0.422652	outer
	58	6	SpaGCN	0.633618	outer
	59	6	SpaGCN	0.64225	outer
	60	6	SpaGCN	0.503943	outer
	61	6	SpaGCN	0.615928	outer
	62	7	HMRF	0.420937	outer
	63	7	HMRF	0.419473	outer
	64	7	HMRF	0.421908	outer
	65	7	HMRF	0.420088	outer
	66	7	HMRF	0.41978	outer
	67	7	HMRF	0.418554	outer
	68	7	HMRF	0.418315	outer
	69	7	HMRF	0.420792	outer
	70	7	HMRF	0.421499	outer
	71	7	HMRF	0.422505	outer
	72	7	SpaGCN	0.472473	outer
	73	7	SpaGCN	0.407138	outer
	74	7	SpaGCN	0.465232	outer
	75	7	SpaGCN	0.498251	outer
	76	7	SpaGCN	0.446453	outer
	77	7	SpaGCN	0.685776	outer
	78	7	SpaGCN	0.468156	outer
	79	7	SpaGCN	0.433615	outer
	80	7	SpaGCN	0.44103	outer
	81	7	SpaGCN	0.44669	outer
	82	8	HMRF	0.414947	outer
	83	8	HMRF	0.414184	outer
	84	8	HMRF	0.414357	outer
	85	8	HMRF	0.415121	outer
	86	8	HMRF	0.417143	outer
	87	8	HMRF	0.418871	outer
	88	8	HMRF	0.416074	outer
	89	8	HMRF	0.416011	outer
	90	8	HMRF	0.415954	outer
	91	8	HMRF	0.42042	outer
	92	8	SpaGCN	0.412964	outer
	93	8	SpaGCN	0.412044	outer
	94	8	SpaGCN	0.426312	outer
	95	8	SpaGCN	0.433218	outer
	96	8	SpaGCN	0.423813	outer
	97	8	SpaGCN	0.44426	outer
	98	8	SpaGCN	0.4401	outer
	99	8	SpaGCN	0.435216	outer
	100	8	SpaGCN	0.649485	outer
	101	8	SpaGCN	0.425764	outer
	102	9	HMRF	0.416168	outer
	103	9	HMRF	0.417228	outer
	104	9	HMRF	0.413174	outer
	105	9	HMRF	0.409619	outer
	106	9	HMRF	0.403141	outer
	107	9	HMRF	0.411957	outer
	108	9	HMRF	0.415165	outer
	109	9	HMRF	0.40702	outer
	110	9	HMRF	0.403774	outer
	111	9	HMRF	0.414051	outer
	112	9	SpaGCN	0.513267	outer
	113	9	SpaGCN	0.462625	outer
	114	9	SpaGCN	0.412618	outer
	115	9	SpaGCN	0.405425	outer
	116	9	SpaGCN	0.404271	outer
	117	9	SpaGCN	0.38653	outer
	118	9	SpaGCN	0.443615	outer
	119	9	SpaGCN	0.397929	outer
	120	9	SpaGCN	0.39207	outer
	121	9	SpaGCN	0.391209	outer
	122	10	HMRF	0.418413	outer
	123	10	HMRF	0.417774	outer
	124	10	HMRF	0.411501	outer
	125	10	HMRF	0.415797	outer
	126	10	HMRF	0.417228	outer
	127	10	HMRF	0.410788	outer
	128	10	HMRF	0.417978	outer
	129	10	HMRF	0.411588	outer
	130	10	HMRF	0.412075	outer
	131	10	HMRF	0.414232	outer
	132	10	SpaGCN	0.452203	outer
	133	10	SpaGCN	0.395254	outer
	134	10	SpaGCN	0.349167	outer
	135	10	SpaGCN	0.339167	outer
	136	10	SpaGCN	0.437758	outer
	137	10	SpaGCN	0.389395	outer
	138	10	SpaGCN	0.404503	outer
	139	10	SpaGCN	0.45937	outer
	140	10	SpaGCN	0.451452	outer
	141	10	SpaGCN	0.411807	outer
	142	11	HMRF	0.412879	outer
	143	11	HMRF	0.412603	outer
	144	11	HMRF	0.415209	outer
	145	11	HMRF	0.395802	outer
	146	11	HMRF	0.412117	outer
	147	11	HMRF	0.411229	outer
	148	11	HMRF	0.462046	outer
	149	11	HMRF	0.410007	outer
	150	11	HMRF	0.407601	outer
	151	11	HMRF	0.417616	outer
	152	11	SpaGCN	0.438538	outer
	153	11	SpaGCN	0.368634	outer
	154	11	SpaGCN	0.415487	outer
	155	11	SpaGCN	0.459307	outer
	156	11	SpaGCN	0.365833	outer
	157	11	SpaGCN	0.375399	outer
	158	11	SpaGCN	0.374279	outer
	159	11	SpaGCN	0.408826	outer
	160	11	SpaGCN	0.385749	outer
	161	11	SpaGCN	0.484698	outer
	162	12	HMRF	0.464847	outer
	163	12	HMRF	0.463756	outer
	164	12	HMRF	0.459504	outer
	165	12	HMRF	0.459504	outer
	166	12	HMRF	0.409437	outer
	167	12	HMRF	0.459016	outer
	168	12	HMRF	0.45297	outer
	169	12	HMRF	0.453795	outer
	170	12	HMRF	0.459504	outer
	171	12	HMRF	0.453267	outer
	172	12	SpaGCN	0.38801	outer
	173	12	SpaGCN	0.43214	outer
	174	12	SpaGCN	0.455602	outer
	175	12	SpaGCN	0.458541	outer
	176	12	SpaGCN	0.343828	outer
	177	12	SpaGCN	0.349587	outer
	178	12	SpaGCN	0.454697	outer
	179	12	SpaGCN	0.346922	outer
	180	12	SpaGCN	0.46888	outer
	181	12	SpaGCN	0.457261	outer
	182	13	HMRF	0.465787	outer
	183	13	HMRF	0.347754	outer
	184	13	HMRF	0.454018	outer
	185	13	HMRF	0.461602	outer
	186	13	HMRF	0.461221	outer
	187	13	HMRF	0.452893	outer
	188	13	HMRF	0.465731	outer
	189	13	HMRF	0.454246	outer
	190	13	HMRF	0.465404	outer
	191	13	HMRF	0.459192	outer
	192	13	SpaGCN	0.391336	outer
	193	13	SpaGCN	0.319468	outer
	194	13	SpaGCN	0.399334	outer
	195	13	SpaGCN	0.33112	outer
	196	13	SpaGCN	0.467715	outer
	197	13	SpaGCN	0.365369	outer
	198	13	SpaGCN	0.423333	outer
	199	13	SpaGCN	0.456882	outer
	200	13	SpaGCN	0.363259	outer
	201	13	SpaGCN	0.375	outer
	202	14	HMRF	0.349378	outer
	203	14	HMRF	0.373754	outer
	204	14	HMRF	0.352159	outer
	205	14	HMRF	0.357676	outer
	206	14	HMRF	0.364618	outer
	207	14	HMRF	0.345515	outer
	208	14	HMRF	0.372093	outer
	209	14	HMRF	0.370954	outer
	210	14	HMRF	0.345258	outer
	211	14	HMRF	0.370124	outer
	212	14	SpaGCN	0.36711	outer
	213	14	SpaGCN	0.365672	outer
	214	14	SpaGCN	0.377593	outer
	215	14	SpaGCN	0.31614	outer
	216	14	SpaGCN	0.338884	outer
	217	14	SpaGCN	0.340833	outer
	218	14	SpaGCN	0.31	outer
	219	14	SpaGCN	0.318901	outer
	220	14	SpaGCN	0.334721	outer
	221	14	SpaGCN	0.355132	outer
	222	15	HMRF	0.348876	outer
	223	15	HMRF	0.354409	outer
	224	15	HMRF	0.35079	outer
	225	15	HMRF	0.366361	outer
	226	15	HMRF	0.35637	outer
	227	15	HMRF	0.353821	outer
	228	15	HMRF	0.365752	outer
	229	15	HMRF	0.354704	outer
	230	15	HMRF	0.349418	outer
	231	15	HMRF	0.358035	outer
	232	15	SpaGCN	0.319468	outer
	233	15	SpaGCN	0.348876	outer
	234	15	SpaGCN	0.348876	outer
	235	15	SpaGCN	0.331391	outer
	236	15	SpaGCN	0.366501	outer
	237	15	SpaGCN	0.357143	outer
	238	15	SpaGCN	0.345545	outer
	239	15	SpaGCN	0.322231	outer
	240	15	SpaGCN	0.334443	outer
	241	15	SpaGCN	0.345545	outer
	0	4	NeST	0.767442	inner top
	1	15	NeST	0.767442	inner top
	2	4	HMRF	0.24018	inner top
	3	4	HMRF	0.238186	inner top
	4	4	HMRF	0.24018	inner top
	5	4	HMRF	0.240801	inner top
	6	4	HMRF	0.238644	inner top
	7	4	HMRF	0.239871	inner top
	8	4	HMRF	0.240026	inner top
	9	4	HMRF	0.240956	inner top
	10	4	HMRF	0.238491	inner top
	11	4	HMRF	0.240335	inner top
	12	4	SpaGCN	0.253199	inner top
	13	4	SpaGCN	0.247518	inner top
	14	4	SpaGCN	0.249664	inner top
	15	4	SpaGCN	0.255717	inner top
	16	4	SpaGCN	0.247028	inner top
	17	4	SpaGCN	0.250689	inner top
	18	4	SpaGCN	0.255109	inner top
	19	4	SpaGCN	0.243473	inner top
	20	4	SpaGCN	0.251521	inner top
	21	4	SpaGCN	0.249501	inner top
	22	5	HMRF	0.264352	inner top
	23	5	HMRF	0.238186	inner top
	24	5	HMRF	0.238034	inner top
	25	5	HMRF	0.239409	inner top
	26	5	HMRF	0.240801	inner top
	27	5	HMRF	0.241268	inner top
	28	5	HMRF	0.239103	inner top
	29	5	HMRF	0.241268	inner top
	30	5	HMRF	0.24018	inner top
	31	5	HMRF	0.241894	inner top
	32	5	SpaGCN	0.273431	inner top
	33	5	SpaGCN	0.264165	inner top
	34	5	SpaGCN	0.244444	inner top
	35	5	SpaGCN	0.309211	inner top
	36	5	SpaGCN	0.268956	inner top
	37	5	SpaGCN	0.246711	inner top
	38	5	SpaGCN	0.277961	inner top
	39	5	SpaGCN	0.251857	inner top
	40	5	SpaGCN	0.245258	inner top
	41	5	SpaGCN	0.243051	inner top
	42	6	HMRF	0.263232	inner top
	43	6	HMRF	0.260293	inner top
	44	6	HMRF	0.45267	inner top
	45	6	HMRF	0.260657	inner top
	46	6	HMRF	0.259569	inner top
	47	6	HMRF	0.263232	inner top
	48	6	HMRF	0.262861	inner top
	49	6	HMRF	0.261571	inner top
	50	6	HMRF	0.260839	inner top
	51	6	HMRF	0.259569	inner top
	52	6	SpaGCN	0.366601	inner top
	53	6	SpaGCN	0.478599	inner top
	54	6	SpaGCN	0.451652	inner top
	55	6	SpaGCN	0.45322	inner top
	56	6	SpaGCN	0.474555	inner top
	57	6	SpaGCN	0.454994	inner top
	58	6	SpaGCN	0.271199	inner top
	59	6	SpaGCN	0.267468	inner top
	60	6	SpaGCN	0.398463	inner top
	61	6	SpaGCN	0.257993	inner top
	62	7	HMRF	0.463354	inner top
	63	7	HMRF	0.466834	inner top
	64	7	HMRF	0.463054	inner top
	65	7	HMRF	0.46393	inner top
	66	7	HMRF	0.464508	inner top
	67	7	HMRF	0.4675	inner top
	68	7	HMRF	0.466334	inner top
	69	7	HMRF	0.464771	inner top
	70	7	HMRF	0.464198	inner top
	71	7	HMRF	0.464198	inner top
	72	7	SpaGCN	0.391213	inner top
	73	7	SpaGCN	0.491252	inner top
	74	7	SpaGCN	0.393684	inner top
	75	7	SpaGCN	0.411111	inner top
	76	7	SpaGCN	0.47588	inner top
	77	7	SpaGCN	0.325376	inner top
	78	7	SpaGCN	0.391167	inner top
	79	7	SpaGCN	0.447816	inner top
	80	7	SpaGCN	0.403261	inner top
	81	7	SpaGCN	0.482759	inner top
	82	8	HMRF	0.469697	inner top
	83	8	HMRF	0.466165	inner top
	84	8	HMRF	0.468514	inner top
	85	8	HMRF	0.472081	inner top
	86	8	HMRF	0.472081	inner top
	87	8	HMRF	0.471483	inner top
	88	8	HMRF	0.467925	inner top
	89	8	HMRF	0.473885	inner top
	90	8	HMRF	0.469697	inner top
	91	8	HMRF	0.472081	inner top
	92	8	SpaGCN	0.5	inner top
	93	8	SpaGCN	0.632027	inner top
	94	8	SpaGCN	0.535977	inner top
	95	8	SpaGCN	0.478764	inner top
	96	8	SpaGCN	0.8061	inner top
	97	8	SpaGCN	0.431846	inner top
	98	8	SpaGCN	0.432783	inner top
	99	8	SpaGCN	0.435459	inner top
	100	8	SpaGCN	0.335849	inner top
	101	8	SpaGCN	0.475943	inner top
	102	9	HMRF	0.781705	inner top
	103	9	HMRF	0.794926	inner top
	104	9	HMRF	0.795745	inner top
	105	9	HMRF	0.752	inner top
	106	9	HMRF	0.8	inner top
	107	9	HMRF	0.717557	inner top
	108	9	HMRF	0.803419	inner top
	109	9	HMRF	0.790698	inner top
	110	9	HMRF	0.805139	inner top
	111	9	HMRF	0.801706	inner top
	112	9	SpaGCN	0.588889	inner top
	113	9	SpaGCN	0.78178	inner top
	114	9	SpaGCN	0.745935	inner top
	115	9	SpaGCN	0.856813	inner top
	116	9	SpaGCN	0.849188	inner top
	117	9	SpaGCN	0.424767	inner top
	118	9	SpaGCN	0.840449	inner top
	119	9	SpaGCN	0.509915	inner top
	120	9	SpaGCN	0.807018	inner top
	121	9	SpaGCN	0.739394	inner top
	122	10	HMRF	0.804301	inner top
	123	10	HMRF	0.741617	inner top
	124	10	HMRF	0.805139	inner top
	125	10	HMRF	0.805139	inner top
	126	10	HMRF	0.799145	inner top
	127	10	HMRF	0.752	inner top
	128	10	HMRF	0.800857	inner top
	129	10	HMRF	0.812095	inner top
	130	10	HMRF	0.748503	inner top
	131	10	HMRF	0.778468	inner top
	132	10	SpaGCN	0.743487	inner top
	133	10	SpaGCN	0.720703	inner top
	134	10	SpaGCN	0.883886	inner top
	135	10	SpaGCN	0.877698	inner top
	136	10	SpaGCN	0.603252	inner top
	137	10	SpaGCN	0.758763	inner top
	138	10	SpaGCN	0.888095	inner top
	139	10	SpaGCN	0.619601	inner top
	140	10	SpaGCN	0.610475	inner top
	141	10	SpaGCN	0.798265	inner top
	142	11	HMRF	0.842697	inner top
	143	11	HMRF	0.823009	inner top
	144	11	HMRF	0.85034	inner top
	145	11	HMRF	0.873239	inner top
	146	11	HMRF	0.859155	inner top
	147	11	HMRF	0.856164	inner top
	148	11	HMRF	0.762677	inner top
	149	11	HMRF	0.834821	inner top
	150	11	HMRF	0.855505	inner top
	151	11	HMRF	0.8234	inner top
	152	11	SpaGCN	0.856164	inner top
	153	11	SpaGCN	0.727634	inner top
	154	11	SpaGCN	0.884161	inner top
	155	11	SpaGCN	0.571656	inner top
	156	11	SpaGCN	0.543561	inner top
	157	11	SpaGCN	0.68797	inner top
	158	11	SpaGCN	0.789809	inner top
	159	11	SpaGCN	0.856808	inner top
	160	11	SpaGCN	0.75	inner top
	161	11	SpaGCN	0.612957	inner top
	162	12	HMRF	0.842697	inner top
	163	12	HMRF	0.853547	inner top
	164	12	HMRF	0.85977	inner top
	165	12	HMRF	0.831111	inner top
	166	12	HMRF	0.864055	inner top
	167	12	HMRF	0.846847	inner top
	168	12	HMRF	0.842697	inner top
	169	12	HMRF	0.851598	inner top
	170	12	HMRF	0.868545	inner top
	171	12	HMRF	0.839286	inner top
	172	12	SpaGCN	0.904177	inner top
	173	12	SpaGCN	0.904645	inner top
	174	12	SpaGCN	0.810044	inner top
	175	12	SpaGCN	0.752577	inner top
	176	12	SpaGCN	0.830275	inner top
	177	12	SpaGCN	0.838636	inner top
	178	12	SpaGCN	0.616915	inner top
	179	12	SpaGCN	0.853147	inner top
	180	12	SpaGCN	0.834842	inner top
	181	12	SpaGCN	0.867925	inner top
	182	13	HMRF	0.853881	inner top
	183	13	HMRF	0.886256	inner top
	184	13	HMRF	0.837416	inner top
	185	13	HMRF	0.867749	inner top
	186	13	HMRF	0.864055	inner top
	187	13	HMRF	0.88	inner top
	188	13	HMRF	0.830022	inner top
	189	13	HMRF	0.868056	inner top
	190	13	HMRF	0.859122	inner top
	191	13	HMRF	0.874126	inner top
	192	13	SpaGCN	0.475207	inner top
	193	13	SpaGCN	0.890819	inner top
	194	13	SpaGCN	0.916877	inner top
	195	13	SpaGCN	0.861575	inner top
	196	13	SpaGCN	0.829978	inner top
	197	13	SpaGCN	0.831111	inner top
	198	13	SpaGCN	0.90099	inner top
	199	13	SpaGCN	0.870892	inner top
	200	13	SpaGCN	0.825503	inner top
	201	13	SpaGCN	0.803879	inner top
	202	14	HMRF	0.852194	inner top
	203	14	HMRF	0.824176	inner top
	204	14	HMRF	0.869767	inner top
	205	14	HMRF	0.858124	inner top
	206	14	HMRF	0.844595	inner top
	207	14	HMRF	0.868545	inner top
	208	14	HMRF	0.827815	inner top
	209	14	HMRF	0.831858	inner top
	210	14	HMRF	0.865882	inner top
	211	14	HMRF	0.829646	inner top
	212	14	SpaGCN	0.826667	inner top
	213	14	SpaGCN	0.816777	inner top
	214	14	SpaGCN	0.805616	inner top
	215	14	SpaGCN	0.895	inner top
	216	14	SpaGCN	0.889157	inner top
	217	14	SpaGCN	0.90534	inner top
	218	14	SpaGCN	0.903308	inner top
	219	14	SpaGCN	0.924051	inner top
	220	14	SpaGCN	0.9	inner top
	221	14	SpaGCN	0.831081	inner top
	222	15	HMRF	0.859813	inner top
	223	15	HMRF	0.852535	inner top
	224	15	HMRF	0.880282	inner top
	225	15	HMRF	0.848416	inner top
	226	15	HMRF	0.872093	inner top
	227	15	HMRF	0.87007	inner top
	228	15	HMRF	0.844595	inner top
	229	15	HMRF	0.876168	inner top
	230	15	HMRF	0.882075	inner top
	231	15	HMRF	0.868056	inner top
	232	15	SpaGCN	0.914573	inner top
	233	15	SpaGCN	0.851163	inner top
	234	15	SpaGCN	0.890736	inner top
	235	15	SpaGCN	0.908867	inner top
	236	15	SpaGCN	0.810989	inner top
	237	15	SpaGCN	0.845103	inner top
	238	15	SpaGCN	0.876777	inner top
	239	15	SpaGCN	0.914787	inner top
	240	15	SpaGCN	0.875	inner top
	241	15	SpaGCN	0.890215	inner top
	0	4	NeST	0.831731	inner middle
	1	15	NeST	0.831731	inner middle
	2	4	HMRF	0.113548	inner middle
	3	4	HMRF	0.112604	inner middle
	4	4	HMRF	0.113548	inner middle
	5	4	HMRF	0.113842	inner middle
	6	4	HMRF	0.112821	inner middle
	7	4	HMRF	0.113402	inner middle
	8	4	HMRF	0.113475	inner middle
	9	4	HMRF	0.113916	inner middle
	10	4	HMRF	0.112748	inner middle
	11	4	HMRF	0.113622	inner middle
	12	4	SpaGCN	0.113271	inner middle
	13	4	SpaGCN	0.110745	inner middle
	14	4	SpaGCN	0.113575	inner middle
	15	4	SpaGCN	0.117117	inner middle
	16	4	SpaGCN	0.113456	inner middle
	17	4	SpaGCN	0.113715	inner middle
	18	4	SpaGCN	0.112597	inner middle
	19	4	SpaGCN	0.112198	inner middle
	20	4	SpaGCN	0.111785	inner middle
	21	4	SpaGCN	0.11347	inner middle
	22	5	HMRF	0.124202	inner middle
	23	5	HMRF	0.112604	inner middle
	24	5	HMRF	0.112532	inner middle
	25	5	HMRF	0.113183	inner middle
	26	5	HMRF	0.113842	inner middle
	27	5	HMRF	0.114064	inner middle
	28	5	HMRF	0.113038	inner middle
	29	5	HMRF	0.114064	inner middle
	30	5	HMRF	0.113548	inner middle
	31	5	HMRF	0.11436	inner middle
	32	5	SpaGCN	0.0972644	inner middle
	33	5	SpaGCN	0.118736	inner middle
	34	5	SpaGCN	0.112272	inner middle
	35	5	SpaGCN	0.116279	inner middle
	36	5	SpaGCN	0.272575	inner middle
	37	5	SpaGCN	0.112935	inner middle
	38	5	SpaGCN	0.0992063	inner middle
	39	5	SpaGCN	0.114555	inner middle
	40	5	SpaGCN	0.112998	inner middle
	41	5	SpaGCN	0.110896	inner middle
	42	6	HMRF	0.122089	inner middle
	43	6	HMRF	0.122292	inner middle
	44	6	HMRF	0.228869	inner middle
	45	6	HMRF	0.122463	inner middle
	46	6	HMRF	0.121951	inner middle
	47	6	HMRF	0.122881	inner middle
	48	6	HMRF	0.122708	inner middle
	49	6	HMRF	0.121318	inner middle
	50	6	HMRF	0.121763	inner middle
	51	6	HMRF	0.121951	inner middle
	52	6	SpaGCN	0.162083	inner middle
	53	6	SpaGCN	0.220472	inner middle
	54	6	SpaGCN	0.20023	inner middle
	55	6	SpaGCN	0.20933	inner middle
	56	6	SpaGCN	0.196629	inner middle
	57	6	SpaGCN	0.203252	inner middle
	58	6	SpaGCN	0.0966292	inner middle
	59	6	SpaGCN	0.115529	inner middle
	60	6	SpaGCN	0.164859	inner middle
	61	6	SpaGCN	0.0850909	inner middle
	62	7	HMRF	0.234186	inner middle
	63	7	HMRF	0.233154	inner middle
	64	7	HMRF	0.233154	inner middle
	65	7	HMRF	0.233784	inner middle
	66	7	HMRF	0.233468	inner middle
	67	7	HMRF	0.232215	inner middle
	68	7	HMRF	0.2341	inner middle
	69	7	HMRF	0.23284	inner middle
	70	7	HMRF	0.235054	inner middle
	71	7	HMRF	0.232215	inner middle
	72	7	SpaGCN	0.292929	inner middle
	73	7	SpaGCN	0.214865	inner middle
	74	7	SpaGCN	0.30192	inner middle
	75	7	SpaGCN	0.184517	inner middle
	76	7	SpaGCN	0.197279	inner middle
	77	7	SpaGCN	0.139474	inner middle
	78	7	SpaGCN	0.299308	inner middle
	79	7	SpaGCN	0.254086	inner middle
	80	7	SpaGCN	0.299817	inner middle
	81	7	SpaGCN	0.198178	inner middle
	82	8	HMRF	0.246377	inner middle
	83	8	HMRF	0.25	inner middle
	84	8	HMRF	0.247467	inner middle
	85	8	HMRF	0.248915	inner middle
	86	8	HMRF	0.249633	inner middle
	87	8	HMRF	0.25183	inner middle
	88	8	HMRF	0.251462	inner middle
	89	8	HMRF	0.249637	inner middle
	90	8	HMRF	0.250368	inner middle
	91	8	HMRF	0.247126	inner middle
	92	8	SpaGCN	0.219638	inner middle
	93	8	SpaGCN	0.317982	inner middle
	94	8	SpaGCN	0.20603	inner middle
	95	8	SpaGCN	0.199313	inner middle
	96	8	SpaGCN	0.21455	inner middle
	97	8	SpaGCN	0.296903	inner middle
	98	8	SpaGCN	0.290146	inner middle
	99	8	SpaGCN	0.289377	inner middle
	100	8	SpaGCN	0.141784	inner middle
	101	8	SpaGCN	0.215287	inner middle
	102	9	HMRF	0.248921	inner middle
	103	9	HMRF	0.247126	inner middle
	104	9	HMRF	0.244957	inner middle
	105	9	HMRF	0.250362	inner middle
	106	9	HMRF	0.249267	inner middle
	107	9	HMRF	0.242336	inner middle
	108	9	HMRF	0.251453	inner middle
	109	9	HMRF	0.246377	inner middle
	110	9	HMRF	0.249626	inner middle
	111	9	HMRF	0.245337	inner middle
	112	9	SpaGCN	0.259434	inner middle
	113	9	SpaGCN	0.30212	inner middle
	114	9	SpaGCN	0.223841	inner middle
	115	9	SpaGCN	0.228336	inner middle
	116	9	SpaGCN	0.226389	inner middle
	117	9	SpaGCN	0.178862	inner middle
	118	9	SpaGCN	0.308394	inner middle
	119	9	SpaGCN	0.164159	inner middle
	120	9	SpaGCN	0.221289	inner middle
	121	9	SpaGCN	0.220363	inner middle
	122	10	HMRF	0.246066	inner middle
	123	10	HMRF	0.248547	inner middle
	124	10	HMRF	0.247839	inner middle
	125	10	HMRF	0.247863	inner middle
	126	10	HMRF	0.245337	inner middle
	127	10	HMRF	0.242468	inner middle
	128	10	HMRF	0.248563	inner middle
	129	10	HMRF	0.251101	inner middle
	130	10	HMRF	0.252959	inner middle
	131	10	HMRF	0.248555	inner middle
	132	10	SpaGCN	0.305054	inner middle
	133	10	SpaGCN	0.897297	inner middle
	134	10	SpaGCN	0.292335	inner middle
	135	10	SpaGCN	0.906077	inner middle
	136	10	SpaGCN	0.297297	inner middle
	137	10	SpaGCN	0.330526	inner middle
	138	10	SpaGCN	0.213333	inner middle
	139	10	SpaGCN	0.300353	inner middle
	140	10	SpaGCN	0.296959	inner middle
	141	10	SpaGCN	0.221643	inner middle
	142	11	HMRF	0.255224	inner middle
	143	11	HMRF	0.244928	inner middle
	144	11	HMRF	0.252994	inner middle
	145	11	HMRF	0.247024	inner middle
	146	11	HMRF	0.244957	inner middle
	147	11	HMRF	0.255255	inner middle
	148	11	HMRF	0.298611	inner middle
	149	11	HMRF	0.243165	inner middle
	150	11	HMRF	0.239255	inner middle
	151	11	HMRF	0.254464	inner middle
	152	11	SpaGCN	0.296703	inner middle
	153	11	SpaGCN	0.902174	inner middle
	154	11	SpaGCN	0.292543	inner middle
	155	11	SpaGCN	0.261218	inner middle
	156	11	SpaGCN	0.297468	inner middle
	157	11	SpaGCN	0.815534	inner middle
	158	11	SpaGCN	0.887097	inner middle
	159	11	SpaGCN	0.230203	inner middle
	160	11	SpaGCN	0.752294	inner middle
	161	11	SpaGCN	0.261866	inner middle
	162	12	HMRF	0.29913	inner middle
	163	12	HMRF	0.296041	inner middle
	164	12	HMRF	0.301754	inner middle
	165	12	HMRF	0.301754	inner middle
	166	12	HMRF	0.250755	inner middle
	167	12	HMRF	0.294521	inner middle
	168	12	HMRF	0.304425	inner middle
	169	12	HMRF	0.303887	inner middle
	170	12	HMRF	0.301754	inner middle
	171	12	HMRF	0.306595	inner middle
	172	12	SpaGCN	0.288577	inner middle
	173	12	SpaGCN	0.303371	inner middle
	174	12	SpaGCN	0.308244	inner middle
	175	12	SpaGCN	0.303191	inner middle
	176	12	SpaGCN	0.912568	inner middle
	177	12	SpaGCN	0.87766	inner middle
	178	12	SpaGCN	0.298748	inner middle
	179	12	SpaGCN	0.839779	inner middle
	180	12	SpaGCN	0.299652	inner middle
	181	12	SpaGCN	0.304813	inner middle
	182	13	HMRF	0.295533	inner middle
	183	13	HMRF	0.839024	inner middle
	184	13	HMRF	0.305357	inner middle
	185	13	HMRF	0.299652	inner middle
	186	13	HMRF	0.29913	inner middle
	187	13	HMRF	0.30605	inner middle
	188	13	HMRF	0.292599	inner middle
	189	13	HMRF	0.302817	inner middle
	190	13	HMRF	0.295026	inner middle
	191	13	HMRF	0.299652	inner middle
	192	13	SpaGCN	0.201379	inner middle
	193	13	SpaGCN	0.920904	inner middle
	194	13	SpaGCN	0.280156	inner middle
	195	13	SpaGCN	0.868132	inner middle
	196	13	SpaGCN	0.300347	inner middle
	197	13	SpaGCN	0.802885	inner middle
	198	13	SpaGCN	0.293006	inner middle
	199	13	SpaGCN	0.306595	inner middle
	200	13	SpaGCN	0.896175	inner middle
	201	13	SpaGCN	0.878307	inner middle
	202	14	HMRF	0.877551	inner middle
	203	14	HMRF	0.864322	inner middle
	204	14	HMRF	0.900524	inner middle
	205	14	HMRF	0.909574	inner middle
	206	14	HMRF	0.905263	inner middle
	207	14	HMRF	0.918033	inner middle
	208	14	HMRF	0.913978	inner middle
	209	14	HMRF	0.851485	inner middle
	210	14	HMRF	0.86	inner middle
	211	14	HMRF	0.9	inner middle
	212	14	SpaGCN	0.906593	inner middle
	213	14	SpaGCN	0.880435	inner middle
	214	14	SpaGCN	0.902703	inner middle
	215	14	SpaGCN	0.826816	inner middle
	216	14	SpaGCN	0.89011	inner middle
	217	14	SpaGCN	0.880435	inner middle
	218	14	SpaGCN	0.904494	inner middle
	219	14	SpaGCN	0.911602	inner middle
	220	14	SpaGCN	0.857923	inner middle
	221	14	SpaGCN	0.85567	inner middle
	222	15	HMRF	0.919786	inner middle
	223	15	HMRF	0.826923	inner middle
	224	15	HMRF	0.906077	inner middle
	225	15	HMRF	0.900524	inner middle
	226	15	HMRF	0.867347	inner middle
	227	15	HMRF	0.905263	inner middle
	228	15	HMRF	0.86	inner middle
	229	15	HMRF	0.868687	inner middle
	230	15	HMRF	0.905263	inner middle
	231	15	HMRF	0.9	inner middle
	232	15	SpaGCN	0.897727	inner middle
	233	15	SpaGCN	0.837989	inner middle
	234	15	SpaGCN	0.891304	inner middle
	235	15	SpaGCN	0.901099	inner middle
	236	15	SpaGCN	0.911111	inner middle
	237	15	SpaGCN	0.846561	inner middle
	238	15	SpaGCN	0.927778	inner middle
	239	15	SpaGCN	0.823864	inner middle
	240	15	SpaGCN	0.846591	inner middle
	241	15	SpaGCN	0.904494	inner middle
	0	4	NeST	0.811688	inner bottom
	1	15	NeST	0.811688	inner bottom
	2	4	HMRF	0.238585	inner bottom
	3	4	HMRF	0.237396	inner bottom
	4	4	HMRF	0.239382	inner bottom
	5	4	HMRF	0.239201	inner bottom
	6	4	HMRF	0.237852	inner bottom
	7	4	HMRF	0.239075	inner bottom
	8	4	HMRF	0.238432	inner bottom
	9	4	HMRF	0.239355	inner bottom
	10	4	HMRF	0.238491	inner bottom
	11	4	HMRF	0.239536	inner bottom
	12	4	SpaGCN	0.248156	inner bottom
	13	4	SpaGCN	0.240948	inner bottom
	14	4	SpaGCN	0.245473	inner bottom
	15	4	SpaGCN	0.254848	inner bottom
	16	4	SpaGCN	0.242105	inner bottom
	17	4	SpaGCN	0.256747	inner bottom
	18	4	SpaGCN	0.248073	inner bottom
	19	4	SpaGCN	0.238622	inner bottom
	20	4	SpaGCN	0.243116	inner bottom
	21	4	SpaGCN	0.241243	inner bottom
	22	5	HMRF	0.255454	inner bottom
	23	5	HMRF	0.238186	inner bottom
	24	5	HMRF	0.237245	inner bottom
	25	5	HMRF	0.237821	inner bottom
	26	5	HMRF	0.238402	inner bottom
	27	5	HMRF	0.239664	inner bottom
	28	5	HMRF	0.238309	inner bottom
	29	5	HMRF	0.239664	inner bottom
	30	5	HMRF	0.239382	inner bottom
	31	5	HMRF	0.240285	inner bottom
	32	5	SpaGCN	0.254962	inner bottom
	33	5	SpaGCN	0.265134	inner bottom
	34	5	SpaGCN	0.238777	inner bottom
	35	5	SpaGCN	0.305989	inner bottom
	36	5	SpaGCN	0.261735	inner bottom
	37	5	SpaGCN	0.241809	inner bottom
	38	5	SpaGCN	0.267537	inner bottom
	39	5	SpaGCN	0.250169	inner bottom
	40	5	SpaGCN	0.240391	inner bottom
	41	5	SpaGCN	0.231903	inner bottom
	42	6	HMRF	0.253501	inner bottom
	43	6	HMRF	0.250693	inner bottom
	44	6	HMRF	0.487013	inner bottom
	45	6	HMRF	0.251908	inner bottom
	46	6	HMRF	0.250864	inner bottom
	47	6	HMRF	0.253501	inner bottom
	48	6	HMRF	0.253147	inner bottom
	49	6	HMRF	0.252786	inner bottom
	50	6	HMRF	0.251214	inner bottom
	51	6	HMRF	0.251729	inner bottom
	52	6	SpaGCN	0.586098	inner bottom
	53	6	SpaGCN	0.477124	inner bottom
	54	6	SpaGCN	0.428736	inner bottom
	55	6	SpaGCN	0.443385	inner bottom
	56	6	SpaGCN	0.418161	inner bottom
	57	6	SpaGCN	0.433875	inner bottom
	58	6	SpaGCN	0.265399	inner bottom
	59	6	SpaGCN	0.256143	inner bottom
	60	6	SpaGCN	0.437133	inner bottom
	61	6	SpaGCN	0.271225	inner bottom
	62	7	HMRF	0.505391	inner bottom
	63	7	HMRF	0.506757	inner bottom
	64	7	HMRF	0.506757	inner bottom
	65	7	HMRF	0.50813	inner bottom
	66	7	HMRF	0.507442	inner bottom
	67	7	HMRF	0.504711	inner bottom
	68	7	HMRF	0.50882	inner bottom
	69	7	HMRF	0.506073	inner bottom
	70	7	HMRF	0.510899	inner bottom
	71	7	HMRF	0.504711	inner bottom
	72	7	SpaGCN	0.616027	inner bottom
	73	7	SpaGCN	0.471218	inner bottom
	74	7	SpaGCN	0.622642	inner bottom
	75	7	SpaGCN	0.399575	inner bottom
	76	7	SpaGCN	0.417607	inner bottom
	77	7	SpaGCN	0.29896	inner bottom
	78	7	SpaGCN	0.617347	inner bottom
	79	7	SpaGCN	0.535294	inner bottom
	80	7	SpaGCN	0.623886	inner bottom
	81	7	SpaGCN	0.414689	inner bottom
	82	8	HMRF	0.527378	inner bottom
	83	8	HMRF	0.523605	inner bottom
	84	8	HMRF	0.525862	inner bottom
	85	8	HMRF	0.525108	inner bottom
	86	8	HMRF	0.52984	inner bottom
	87	8	HMRF	0.528986	inner bottom
	88	8	HMRF	0.52822	inner bottom
	89	8	HMRF	0.524425	inner bottom
	90	8	HMRF	0.526929	inner bottom
	91	8	HMRF	0.523538	inner bottom
	92	8	SpaGCN	0.451777	inner bottom
	93	8	SpaGCN	0.569859	inner bottom
	94	8	SpaGCN	0.433869	inner bottom
	95	8	SpaGCN	0.426773	inner bottom
	96	8	SpaGCN	0.462963	inner bottom
	97	8	SpaGCN	0.640288	inner bottom
	98	8	SpaGCN	0.643116	inner bottom
	99	8	SpaGCN	0.617174	inner bottom
	100	8	SpaGCN	0.303867	inner bottom
	101	8	SpaGCN	0.468193	inner bottom
	102	9	HMRF	0.523538	inner bottom
	103	9	HMRF	0.521368	inner bottom
	104	9	HMRF	0.522175	inner bottom
	105	9	HMRF	0.522175	inner bottom
	106	9	HMRF	0.513669	inner bottom
	107	9	HMRF	0.523188	inner bottom
	108	9	HMRF	0.522238	inner bottom
	109	9	HMRF	0.514286	inner bottom
	110	9	HMRF	0.525773	inner bottom
	111	9	HMRF	0.523538	inner bottom
	112	9	SpaGCN	0.621291	inner bottom
	113	9	SpaGCN	0.629565	inner bottom
	114	9	SpaGCN	0.478947	inner bottom
	115	9	SpaGCN	0.471063	inner bottom
	116	9	SpaGCN	0.475477	inner bottom
	117	9	SpaGCN	0.854592	inner bottom
	118	9	SpaGCN	0.600349	inner bottom
	119	9	SpaGCN	0.49078	inner bottom
	120	9	SpaGCN	0.482711	inner bottom
	121	9	SpaGCN	0.482759	inner bottom
	122	10	HMRF	0.514851	inner bottom
	123	10	HMRF	0.523741	inner bottom
	124	10	HMRF	0.518519	inner bottom
	125	10	HMRF	0.515493	inner bottom
	126	10	HMRF	0.519203	inner bottom
	127	10	HMRF	0.522857	inner bottom
	128	10	HMRF	0.522792	inner bottom
	129	10	HMRF	0.531295	inner bottom
	130	10	HMRF	0.528467	inner bottom
	131	10	HMRF	0.524355	inner bottom
	132	10	SpaGCN	0.630742	inner bottom
	133	10	SpaGCN	0.603015	inner bottom
	134	10	SpaGCN	0.857868	inner bottom
	135	10	SpaGCN	0.631676	inner bottom
	136	10	SpaGCN	0.605585	inner bottom
	137	10	SpaGCN	0.608844	inner bottom
	138	10	SpaGCN	0.45098	inner bottom
	139	10	SpaGCN	0.619377	inner bottom
	140	10	SpaGCN	0.628521	inner bottom
	141	10	SpaGCN	0.457692	inner bottom
	142	11	HMRF	0.535398	inner bottom
	143	11	HMRF	0.523741	inner bottom
	144	11	HMRF	0.543155	inner bottom
	145	11	HMRF	0.502171	inner bottom
	146	11	HMRF	0.522175	inner bottom
	147	11	HMRF	0.537092	inner bottom
	148	11	HMRF	0.648696	inner bottom
	149	11	HMRF	0.51567	inner bottom
	150	11	HMRF	0.519258	inner bottom
	151	11	HMRF	0.531571	inner bottom
	152	11	SpaGCN	0.621429	inner bottom
	153	11	SpaGCN	0.883663	inner bottom
	154	11	SpaGCN	0.622222	inner bottom
	155	11	SpaGCN	0.898263	inner bottom
	156	11	SpaGCN	0.612628	inner bottom
	157	11	SpaGCN	0.893827	inner bottom
	158	11	SpaGCN	0.601351	inner bottom
	159	11	SpaGCN	0.685437	inner bottom
	160	11	SpaGCN	0.618399	inner bottom
	161	11	SpaGCN	0.593162	inner bottom
	162	12	HMRF	0.646957	inner bottom
	163	12	HMRF	0.645941	inner bottom
	164	12	HMRF	0.646853	inner bottom
	165	12	HMRF	0.646853	inner bottom
	166	12	HMRF	0.543544	inner bottom
	167	12	HMRF	0.642612	inner bottom
	168	12	HMRF	0.64386	inner bottom
	169	12	HMRF	0.642732	inner bottom
	170	12	HMRF	0.643979	inner bottom
	171	12	HMRF	0.645503	inner bottom
	172	12	SpaGCN	0.605714	inner bottom
	173	12	SpaGCN	0.620253	inner bottom
	174	12	SpaGCN	0.620209	inner bottom
	175	12	SpaGCN	0.637478	inner bottom
	176	12	SpaGCN	0.602058	inner bottom
	177	12	SpaGCN	0.613014	inner bottom
	178	12	SpaGCN	0.636042	inner bottom
	179	12	SpaGCN	0.590018	inner bottom
	180	12	SpaGCN	0.636678	inner bottom
	181	12	SpaGCN	0.615251	inner bottom
	182	13	HMRF	0.647668	inner bottom
	183	13	HMRF	0.652574	inner bottom
	184	13	HMRF	0.641975	inner bottom
	185	13	HMRF	0.639515	inner bottom
	186	13	HMRF	0.649826	inner bottom
	187	13	HMRF	0.644366	inner bottom
	188	13	HMRF	0.645329	inner bottom
	189	13	HMRF	0.646235	inner bottom
	190	13	HMRF	0.646552	inner bottom
	191	13	HMRF	0.65096	inner bottom
	192	13	SpaGCN	0.869347	inner bottom
	193	13	SpaGCN	0.861893	inner bottom
	194	13	SpaGCN	0.625	inner bottom
	195	13	SpaGCN	0.881356	inner bottom
	196	13	SpaGCN	0.627787	inner bottom
	197	13	SpaGCN	0.838202	inner bottom
	198	13	SpaGCN	0.625	inner bottom
	199	13	SpaGCN	0.628272	inner bottom
	200	13	SpaGCN	0.888337	inner bottom
	201	13	SpaGCN	0.876607	inner bottom
	202	14	HMRF	0.926768	inner bottom
	203	14	HMRF	0.915385	inner bottom
	204	14	HMRF	0.946015	inner bottom
	205	14	HMRF	0.936548	inner bottom
	206	14	HMRF	0.953247	inner bottom
	207	14	HMRF	0.914425	inner bottom
	208	14	HMRF	0.941476	inner bottom
	209	14	HMRF	0.919897	inner bottom
	210	14	HMRF	0.926509	inner bottom
	211	14	HMRF	0.936387	inner bottom
	212	14	SpaGCN	0.87381	inner bottom
	213	14	SpaGCN	0.885366	inner bottom
	214	14	SpaGCN	0.890511	inner bottom
	215	14	SpaGCN	0.848329	inner bottom
	216	14	SpaGCN	0.857143	inner bottom
	217	14	SpaGCN	0.845178	inner bottom
	218	14	SpaGCN	0.602812	inner bottom
	219	14	SpaGCN	0.894737	inner bottom
	220	14	SpaGCN	0.879093	inner bottom
	221	14	SpaGCN	0.884615	inner bottom
	222	15	HMRF	0.96124	inner bottom
	223	15	HMRF	0.888601	inner bottom
	224	15	HMRF	0.909756	inner bottom
	225	15	HMRF	0.9375	inner bottom
	226	15	HMRF	0.935065	inner bottom
	227	15	HMRF	0.956186	inner bottom
	228	15	HMRF	0.918782	inner bottom
	229	15	HMRF	0.92987	inner bottom
	230	15	HMRF	0.93401	inner bottom
	231	15	HMRF	0.96124	inner bottom
	232	15	SpaGCN	0.755501	inner bottom
	233	15	SpaGCN	0.842784	inner bottom
	234	15	SpaGCN	0.865823	inner bottom
	235	15	SpaGCN	0.857868	inner bottom
	236	15	SpaGCN	0.874396	inner bottom
	237	15	SpaGCN	0.880096	inner bottom
	238	15	SpaGCN	0.885496	inner bottom
	239	15	SpaGCN	0.851282	inner bottom
	240	15	SpaGCN	0.861461	inner bottom
	241	15	SpaGCN	0.859296	inner bottom
	0	4	NeST	0.85439	average
	1	15	NeST	0.85439	average
	2	4	HMRF	0.373475	average
	3	4	HMRF	0.371699	average
	4	4	HMRF	0.37396	average
	5	4	HMRF	0.374155	average
	6	4	HMRF	0.372133	average
	7	4	HMRF	0.373205	average
	8	4	HMRF	0.373236	average
	9	4	HMRF	0.374395	average
	10	4	HMRF	0.371827	average
	11	4	HMRF	0.3742	average
	12	4	SpaGCN	0.369322	average
	13	4	SpaGCN	0.36643	average
	14	4	SpaGCN	0.368424	average
	15	4	SpaGCN	0.367069	average
	16	4	SpaGCN	0.369129	average
	17	4	SpaGCN	0.361481	average
	18	4	SpaGCN	0.356457	average
	19	4	SpaGCN	0.369404	average
	20	4	SpaGCN	0.367453	average
	21	4	SpaGCN	0.370145	average
	22	5	HMRF	0.38801	average
	23	5	HMRF	0.37163	average
	24	5	HMRF	0.370914	average
	25	5	HMRF	0.372837	average
	26	5	HMRF	0.373668	average
	27	5	HMRF	0.374597	average
	28	5	HMRF	0.372293	average
	29	5	HMRF	0.374876	average
	30	5	HMRF	0.373405	average
	31	5	HMRF	0.375842	average
	32	5	SpaGCN	0.343875	average
	33	5	SpaGCN	0.358912	average
	34	5	SpaGCN	0.367905	average
	35	5	SpaGCN	0.401071	average
	36	5	SpaGCN	0.40964	average
	37	5	SpaGCN	0.370106	average
	38	5	SpaGCN	0.335431	average
	39	5	SpaGCN	0.366188	average
	40	5	SpaGCN	0.36615	average
	41	5	SpaGCN	0.364481	average
	42	6	HMRF	0.383556	average
	43	6	HMRF	0.382009	average
	44	6	HMRF	0.396171	average
	45	6	HMRF	0.383942	average
	46	6	HMRF	0.383575	average
	47	6	HMRF	0.383368	average
	48	6	HMRF	0.384047	average
	49	6	HMRF	0.383823	average
	50	6	HMRF	0.382675	average
	51	6	HMRF	0.38499	average
	52	6	SpaGCN	0.4204	average
	53	6	SpaGCN	0.392893	average
	54	6	SpaGCN	0.390053	average
	55	6	SpaGCN	0.381332	average
	56	6	SpaGCN	0.378564	average
	57	6	SpaGCN	0.380387	average
	58	6	SpaGCN	0.347774	average
	59	6	SpaGCN	0.357761	average
	60	6	SpaGCN	0.392834	average
	61	6	SpaGCN	0.334119	average
	62	7	HMRF	0.399907	average
	63	7	HMRF	0.399594	average
	64	7	HMRF	0.40021	average
	65	7	HMRF	0.399832	average
	66	7	HMRF	0.399588	average
	67	7	HMRF	0.398714	average
	68	7	HMRF	0.399511	average
	69	7	HMRF	0.399747	average
	70	7	HMRF	0.401266	average
	71	7	HMRF	0.400118	average
	72	7	SpaGCN	0.441894	average
	73	7	SpaGCN	0.386948	average
	74	7	SpaGCN	0.441958	average
	75	7	SpaGCN	0.394145	average
	76	7	SpaGCN	0.389445	average
	77	7	SpaGCN	0.404427	average
	78	7	SpaGCN	0.441601	average
	79	7	SpaGCN	0.413045	average
	80	7	SpaGCN	0.431677	average
	81	7	SpaGCN	0.39032	average
	82	8	HMRF	0.40419	average
	83	8	HMRF	0.40381	average
	84	8	HMRF	0.403837	average
	85	8	HMRF	0.405017	average
	86	8	HMRF	0.406805	average
	87	8	HMRF	0.408046	average
	88	8	HMRF	0.405972	average
	89	8	HMRF	0.405817	average
	90	8	HMRF	0.405709	average
	91	8	HMRF	0.406901	average
	92	8	SpaGCN	0.389544	average
	93	8	SpaGCN	0.447325	average
	94	8	SpaGCN	0.393492	average
	95	8	SpaGCN	0.386067	average
	96	8	SpaGCN	0.427397	average
	97	8	SpaGCN	0.439412	average
	98	8	SpaGCN	0.436152	average
	99	8	SpaGCN	0.431012	average
	100	8	SpaGCN	0.397826	average
	101	8	SpaGCN	0.393324	average
	102	9	HMRF	0.440869	average
	103	9	HMRF	0.441827	average
	104	9	HMRF	0.439217	average
	105	9	HMRF	0.434801	average
	106	9	HMRF	0.434312	average
	107	9	HMRF	0.430442	average
	108	9	HMRF	0.442916	average
	109	9	HMRF	0.434788	average
	110	9	HMRF	0.436914	average
	111	9	HMRF	0.440536	average
	112	9	SpaGCN	0.483872	average
	113	9	SpaGCN	0.495068	average
	114	9	SpaGCN	0.421627	average
	115	9	SpaGCN	0.427936	average
	116	9	SpaGCN	0.426744	average
	117	9	SpaGCN	0.394151	average
	118	9	SpaGCN	0.488473	average
	119	9	SpaGCN	0.370548	average
	120	9	SpaGCN	0.416169	average
	121	9	SpaGCN	0.409413	average
	122	10	HMRF	0.442074	average
	123	10	HMRF	0.437779	average
	124	10	HMRF	0.439528	average
	125	10	HMRF	0.441393	average
	126	10	HMRF	0.441375	average
	127	10	HMRF	0.433196	average
	128	10	HMRF	0.443401	average
	129	10	HMRF	0.442959	average
	130	10	HMRF	0.437386	average
	131	10	HMRF	0.439545	average
	132	10	SpaGCN	0.486314	average
	133	10	SpaGCN	0.537372	average
	134	10	SpaGCN	0.459691	average
	135	10	SpaGCN	0.519247	average
	136	10	SpaGCN	0.457012	average
	137	10	SpaGCN	0.45621	average
	138	10	SpaGCN	0.422092	average
	139	10	SpaGCN	0.472822	average
	140	10	SpaGCN	0.467828	average
	141	10	SpaGCN	0.422094	average
	142	11	HMRF	0.448184	average
	143	11	HMRF	0.441597	average
	144	11	HMRF	0.450545	average
	145	11	HMRF	0.43437	average
	146	11	HMRF	0.444296	average
	147	11	HMRF	0.448716	average
	148	11	HMRF	0.494224	average
	149	11	HMRF	0.439582	average
	150	11	HMRF	0.439402	average
	151	11	HMRF	0.448251	average
	152	11	SpaGCN	0.486835	average
	153	11	SpaGCN	0.554472	average
	154	11	SpaGCN	0.475397	average
	155	11	SpaGCN	0.484888	average
	156	11	SpaGCN	0.411424	average
	157	11	SpaGCN	0.546124	average
	158	11	SpaGCN	0.529705	average
	159	11	SpaGCN	0.458067	average
	160	11	SpaGCN	0.521121	average
	161	11	SpaGCN	0.470453	average
	162	12	HMRF	0.503952	average
	163	12	HMRF	0.503431	average
	164	12	HMRF	0.503445	average
	165	12	HMRF	0.500608	average
	166	12	HMRF	0.447986	average
	167	12	HMRF	0.499335	average
	168	12	HMRF	0.498531	average
	169	12	HMRF	0.499566	average
	170	12	HMRF	0.503923	average
	171	12	HMRF	0.49916	average
	172	12	SpaGCN	0.458021	average
	173	12	SpaGCN	0.489383	average
	174	12	SpaGCN	0.494633	average
	175	12	SpaGCN	0.491071	average
	176	12	SpaGCN	0.514468	average
	177	12	SpaGCN	0.517812	average
	178	12	SpaGCN	0.471734	average
	179	12	SpaGCN	0.51026	average
	180	12	SpaGCN	0.504143	average
	181	12	SpaGCN	0.499663	average
	182	13	HMRF	0.504646	average
	183	13	HMRF	0.522753	average
	184	13	HMRF	0.498595	average
	185	13	HMRF	0.503822	average
	186	13	HMRF	0.504453	average
	187	13	HMRF	0.502611	average
	188	13	HMRF	0.5011	average
	189	13	HMRF	0.50157	average
	190	13	HMRF	0.504663	average
	191	13	HMRF	0.504609	average
	192	13	SpaGCN	0.413324	average
	193	13	SpaGCN	0.533486	average
	194	13	SpaGCN	0.465872	average
	195	13	SpaGCN	0.536823	average
	196	13	SpaGCN	0.502043	average
	197	13	SpaGCN	0.548667	average
	198	13	SpaGCN	0.48186	average
	199	13	SpaGCN	0.501975	average
	200	13	SpaGCN	0.561983	average
	201	13	SpaGCN	0.565313	average
	202	14	HMRF	0.556047	average
	203	14	HMRF	0.569302	average
	204	14	HMRF	0.564507	average
	205	14	HMRF	0.567629	average
	206	14	HMRF	0.572827	average
	207	14	HMRF	0.557656	average
	208	14	HMRF	0.576464	average
	209	14	HMRF	0.567093	average
	210	14	HMRF	0.55234	average
	211	14	HMRF	0.573155	average
	212	14	SpaGCN	0.564622	average
	213	14	SpaGCN	0.560875	average
	214	14	SpaGCN	0.571563	average
	215	14	SpaGCN	0.520282	average
	216	14	SpaGCN	0.54568	average
	217	14	SpaGCN	0.546614	average
	218	14	SpaGCN	0.494787	average
	219	14	SpaGCN	0.538717	average
	220	14	SpaGCN	0.54237	average
	221	14	SpaGCN	0.551627	average
	222	15	HMRF	0.564273	average
	223	15	HMRF	0.550681	average
	224	15	HMRF	0.561447	average
	225	15	HMRF	0.572533	average
	226	15	HMRF	0.563486	average
	227	15	HMRF	0.567375	average
	228	15	HMRF	0.565353	average
	229	15	HMRF	0.562228	average
	230	15	HMRF	0.562917	average
	231	15	HMRF	0.57047	average
	232	15	SpaGCN	0.521971	average
	233	15	SpaGCN	0.542621	average
	234	15	SpaGCN	0.554885	average
	235	15	SpaGCN	0.542774	average
	236	15	SpaGCN	0.562885	average
	237	15	SpaGCN	0.55327	average
	238	15	SpaGCN	0.556552	average
	239	15	SpaGCN	0.52718	average
	240	15	SpaGCN	0.536595	average
	241	15	SpaGCN	0.552832	average

## Sheet: Fig_4b
Figure 4b
			method	regions	ratio
		0	NeST	4	47.1111
		1	NeST	15	47.1111
		2	HMRF	4	3.20911
		3	HMRF	4	3.05871
		4	HMRF	4	3.10621
		5	HMRF	4	3.06746
		6	HMRF	4	3.07692
		7	HMRF	4	3.00775
		8	HMRF	4	3.04715
		9	HMRF	4	3.14664
		10	HMRF	4	3.06078
		11	HMRF	4	3.09182
		12	SpaGCN	4	2.85029
		13	SpaGCN	4	2.81006
		14	SpaGCN	4	2.99798
		15	SpaGCN	4	2.48443
		16	SpaGCN	4	2.98814
		17	SpaGCN	4	2.6087
		18	SpaGCN	4	2.36532
		19	SpaGCN	4	2.8055
		20	SpaGCN	4	2.96781
		21	SpaGCN	4	2.71119
		22	HMRF	5	3.10817
		23	HMRF	5	3.69504
		24	HMRF	5	3.71496
		25	HMRF	5	3.68483
		26	HMRF	5	3.865
		27	HMRF	5	3.84788
		28	HMRF	5	3.83498
		29	HMRF	5	3.84788
		30	HMRF	5	3.79902
		31	HMRF	5	3.82836
		32	SpaGCN	5	2.78681
		33	SpaGCN	5	2.75974
		34	SpaGCN	5	3.6381
		35	SpaGCN	5	2.4918
		36	SpaGCN	5	2.91858
		37	SpaGCN	5	3.48394
		38	SpaGCN	5	2.6895
		39	SpaGCN	5	3.46948
		40	SpaGCN	5	3.61229
		41	SpaGCN	5	3.74576
		42	HMRF	6	3.66321
		43	HMRF	6	3.65729
		44	HMRF	6	2.02948
		45	HMRF	6	3.68992
		46	HMRF	6	3.72468
		47	HMRF	6	3.67273
		48	HMRF	6	3.65891
		49	HMRF	6	3.677
		50	HMRF	6	3.67784
		51	HMRF	6	3.70543
		52	SpaGCN	6	2.40909
		53	SpaGCN	6	2.30709
		54	SpaGCN	6	2.06921
		55	SpaGCN	6	2.00721
		56	SpaGCN	6	2.14734
		57	SpaGCN	6	2.07229
		58	SpaGCN	6	2.95413
		59	SpaGCN	6	3.22906
		60	SpaGCN	6	2.245
		61	SpaGCN	6	3.32323
		62	HMRF	7	2.50625
		63	HMRF	7	2.61842
		64	HMRF	7	2.46061
		65	HMRF	7	2.46462
		66	HMRF	7	2.43161
		67	HMRF	7	2.3964
		68	HMRF	7	2.38095
		69	HMRF	7	2.48923
		70	HMRF	7	2.54717
		71	HMRF	7	2.5
		72	SpaGCN	7	3.28966
		73	SpaGCN	7	1.80741
		74	SpaGCN	7	3.22449
		75	SpaGCN	7	2.74344
		76	SpaGCN	7	3.32075
		77	SpaGCN	7	3.30294
		78	SpaGCN	7	2.95016
		79	SpaGCN	7	2.66993
		80	SpaGCN	7	2.25369
		81	SpaGCN	7	2.92977
		82	HMRF	8	2.51757
		83	HMRF	8	2.55305
		84	HMRF	8	2.64214
		85	HMRF	8	2.5209
		86	HMRF	8	2.41975
		87	HMRF	8	2.37879
		88	HMRF	8	2.46417
		89	HMRF	8	2.50321
		90	HMRF	8	2.42462
		91	HMRF	8	2.33333
		92	SpaGCN	8	4.33898
		93	SpaGCN	8	2.38168
		94	SpaGCN	8	2.88235
		95	SpaGCN	8	4.05116
		96	SpaGCN	8	3.12355
		97	SpaGCN	8	3.51082
		98	SpaGCN	8	3.25194
		99	SpaGCN	8	1.77215
		100	SpaGCN	8	3.70107
		101	SpaGCN	8	3.35345
		102	HMRF	9	2.15576
		103	HMRF	9	2.1227
		104	HMRF	9	2.27815
		105	HMRF	9	2.42254
		106	HMRF	9	2.29153
		107	HMRF	9	2.4635
		108	HMRF	9	2.16772
		109	HMRF	9	2.28
		110	HMRF	9	2.16393
		111	HMRF	9	2.16928
		112	SpaGCN	9	2.62605
		113	SpaGCN	9	2.2
		114	SpaGCN	9	4.02151
		115	SpaGCN	9	2.69549
		116	SpaGCN	9	2.69847
		117	SpaGCN	9	5.10294
		118	SpaGCN	9	2.09375
		119	SpaGCN	9	3.70968
		120	SpaGCN	9	2.7619
		121	SpaGCN	9	3.29717
		122	HMRF	10	3.21759
		123	HMRF	10	2.99561
		124	HMRF	10	2.96137
		125	HMRF	10	3.15315
		126	HMRF	10	2.95726
		127	HMRF	10	2.94872
		128	HMRF	10	3.03947
		129	HMRF	10	3.04505
		130	HMRF	10	2.84322
		131	HMRF	10	2.96552
		132	SpaGCN	10	3.39752
		133	SpaGCN	10	3.32
		134	SpaGCN	10	3.40491
		135	SpaGCN	10	3.01775
		136	SpaGCN	10	3.21053
		137	SpaGCN	10	3.2948
		138	SpaGCN	10	4.21839
		139	SpaGCN	10	4.50376
		140	SpaGCN	10	3.26882
		141	SpaGCN	10	4.81646
		142	HMRF	11	3.21256
		143	HMRF	11	2.98253
		144	HMRF	11	3.47895
		145	HMRF	11	4.06135
		146	HMRF	11	3.14155
		147	HMRF	11	2.90749
		148	HMRF	11	3.12568
		149	HMRF	11	3.24528
		150	HMRF	11	4.2795
		151	HMRF	11	3.16114
		152	SpaGCN	11	3.04
		153	SpaGCN	11	3.10909
		154	SpaGCN	11	2.87356
		155	SpaGCN	11	4.96748
		156	SpaGCN	11	3.19663
		157	SpaGCN	11	2.7766
		158	SpaGCN	11	3.89116
		159	SpaGCN	11	2.72193
		160	SpaGCN	11	3.5
		161	SpaGCN	11	4.07534
		162	HMRF	12	3.91096
		163	HMRF	12	3.56173
		164	HMRF	12	3.14444
		165	HMRF	12	3.04301
		166	HMRF	12	3.44974
		167	HMRF	12	3.22222
		168	HMRF	12	3.7651
		169	HMRF	12	3.55696
		170	HMRF	12	3.02674
		171	HMRF	12	3.04372
		172	SpaGCN	12	3.96639
		173	SpaGCN	12	4.03101
		174	SpaGCN	12	4.26154
		175	SpaGCN	12	4.86087
		176	SpaGCN	12	3.32143
		177	SpaGCN	12	3.19774
		178	SpaGCN	12	5.99
		179	SpaGCN	12	4
		180	SpaGCN	12	4.07143
		181	SpaGCN	12	5.91489
		182	HMRF	13	3.44048
		183	HMRF	13	3.0407
		184	HMRF	13	3.30357
		185	HMRF	13	3.25714
		186	HMRF	13	4.16788
		187	HMRF	13	3.34132
		188	HMRF	13	3.48485
		189	HMRF	13	3.71053
		190	HMRF	13	3.1989
		191	HMRF	13	3.16667
		192	SpaGCN	13	11.7797
		193	SpaGCN	13	5.81481
		194	SpaGCN	13	3.79528
		195	SpaGCN	13	2.93168
		196	SpaGCN	13	5.11607
		197	SpaGCN	13	3.07097
		198	SpaGCN	13	4.79245
		199	SpaGCN	13	39.7857
		200	SpaGCN	13	5.83951
		201	SpaGCN	13	3.776
		202	HMRF	14	2.82209
		203	HMRF	14	2.9375
		204	HMRF	14	2.8303
		205	HMRF	14	6.8
		206	HMRF	14	2.9871
		207	HMRF	14	2.64
		208	HMRF	14	3.16107
		209	HMRF	14	3.22759
		210	HMRF	14	2.72353
		211	HMRF	14	3.11034
		212	SpaGCN	14	4.68317
		213	SpaGCN	14	4.07826
		214	SpaGCN	14	4.65686
		215	SpaGCN	14	3.09489
		216	SpaGCN	14	4.7449
		217	SpaGCN	14	5.29545
		218	SpaGCN	14	11.9111
		219	SpaGCN	14	5.87342
		220	SpaGCN	14	6.97015
		221	SpaGCN	14	3.16107
		222	HMRF	15	8.32143
		223	HMRF	15	3.03546
		224	HMRF	15	7.23077
		225	HMRF	15	6.77941
		226	HMRF	15	6.36486
		227	HMRF	15	7.8
		228	HMRF	15	6.71014
		229	HMRF	15	2.94872
		230	HMRF	15	6.85294
		231	HMRF	15	7.10606
		232	SpaGCN	15	4.58947
		233	SpaGCN	15	5.25
		234	SpaGCN	15	11.675
		235	SpaGCN	15	14.2424
		236	SpaGCN	15	9.14286
		237	SpaGCN	15	7.65
		238	SpaGCN	15	13.6
		239	SpaGCN	15	3.55039
		240	SpaGCN	15	4.48544
		241	SpaGCN	15	4.19811

## Sheet: Fig_4f
simulation	eps	density	threshold	resolution	varied	score	spatial_genes
0	0.1	0.2	0.3	0		0.599316	24
2	0.05	0.2	0.3	0	0	0.796973	24
3	0.2	0.2	0.3	0	0	0.599316	24
4	0.1	0.05	0.3	0	1	0.599316	24
5	0.1	0.1	0.3	0	1	0.599316	24
6	0.1	0.4	0.3	0	1	0.796191	24
7	0.1	0.6	0.3	0	1	0	24
8	0.1	0.2	0.15	0	2	0.149507	24
9	0.1	0.2	0.2	0	2	0.397363	24
10	0.1	0.2	0.25	0	2	0.996875	24
11	0.1	0.2	0.35	0	2	0	24
12	0.1	0.2	0.4	0	2	0	24
13	0.1	0.2	0.45	0	2	0	24
14	0.1	0.2	0.3	0.526316	3	0.599316	24
15	0.1	0.2	0.3	1.05263	3	0.599316	24
16	0.1	0.2	0.3	1.57895	3	0.599316	24
17	0.1	0.2	0.3	2.10526	3	0.599316	24
18	0.1	0.2	0.3	2.63158	3	0.599316	24
19	0.1	0.2	0.3	3.15789	3	0.599316	24
20	0.1	0.2	0.3	3.68421	3	0.399609	24
21	0.1	0.2	0.3	4.21053	3	0.148763	24
22	0.1	0.2	0.3	4.73684	3	0	24
23	0.1	0.2	0.3	5.26316	3	0	24
24	0.1	0.2	0.3	5.78947	3	0	24
25	0.1	0.2	0.3	6.31579	3	0	24
26	0.1	0.2	0.3	6.84211	3	0	24
27	0.1	0.2	0.3	7.36842	3	0	24
28	0.1	0.2	0.3	7.89474	3	0	24
29	0.1	0.2	0.3	8.42105	3	0	24
30	0.1	0.2	0.3	8.94737	3	0	24
31	0.1	0.2	0.3	9.47368	3	0	24
32	0.1	0.2	0.3	10	3	0	24
0	0.1	0.2	0.3	0		0.599316	24
2	0.05	0.2	0.3	0	0	0.796973	24
3	0.2	0.2	0.3	0	0	0.599316	24
4	0.1	0.05	0.3	0	1	0.599316	24
5	0.1	0.1	0.3	0	1	0.599316	24
6	0.1	0.4	0.3	0	1	0.796191	24
7	0.1	0.6	0.3	0	1	0	24
8	0.1	0.2	0.15	0	2	0.149507	24
9	0.1	0.2	0.2	0	2	0.397363	24
10	0.1	0.2	0.25	0	2	0.996875	24
11	0.1	0.2	0.35	0	2	0	24
12	0.1	0.2	0.4	0	2	0	24
13	0.1	0.2	0.45	0	2	0	24
14	0.1	0.2	0.3	0.526316	3	0.599316	24
15	0.1	0.2	0.3	1.05263	3	0.599316	24
16	0.1	0.2	0.3	1.57895	3	0.599316	24
17	0.1	0.2	0.3	2.10526	3	0.599316	24
18	0.1	0.2	0.3	2.63158	3	0.599316	24
19	0.1	0.2	0.3	3.15789	3	0.599316	24
20	0.1	0.2	0.3	3.68421	3	0.399609	24
21	0.1	0.2	0.3	4.21053	3	0	24
22	0.1	0.2	0.3	4.73684	3	0	24
23	0.1	0.2	0.3	5.26316	3	0	24
24	0.1	0.2	0.3	5.78947	3	0	24
25	0.1	0.2	0.3	6.31579	3	0	24
26	0.1	0.2	0.3	6.84211	3	0	24
27	0.1	0.2	0.3	7.36842	3	0	24
28	0.1	0.2	0.3	7.89474	3	0	24
29	0.1	0.2	0.3	8.42105	3	0	24
30	0.1	0.2	0.3	8.94737	3	0	24
31	0.1	0.2	0.3	9.47368	3	0	24
32	0.1	0.2	0.3	10	3	0	24
0	0.1	0.2	0.3	0		0.597266	24
2	0.05	0.2	0.3	0	0	0.597266	24
3	0.2	0.2	0.3	0	0	0.597266	24
4	0.1	0.05	0.3	0	1	0.597266	24
5	0.1	0.1	0.3	0	1	0.597266	24
6	0.1	0.4	0.3	0	1	0.59707	24
7	0.1	0.6	0.3	0	1	0	24
8	0.1	0.2	0.15	0	2	0.144565	24
9	0.1	0.2	0.2	0	2	0.191699	24
10	0.1	0.2	0.25	0	2	0.995508	24
11	0.1	0.2	0.35	0	2	0	24
12	0.1	0.2	0.4	0	2	0	24
13	0.1	0.2	0.45	0	2	0	24
14	0.1	0.2	0.3	0.526316	3	0.597266	24
15	0.1	0.2	0.3	1.05263	3	0.597266	24
16	0.1	0.2	0.3	1.57895	3	0.597266	24
17	0.1	0.2	0.3	2.10526	3	0.597266	24
18	0.1	0.2	0.3	2.63158	3	0.597266	24
19	0.1	0.2	0.3	3.15789	3	0.597266	24
20	0.1	0.2	0.3	3.68421	3	0.373873	24
21	0.1	0.2	0.3	4.21053	3	0.197656	24
22	0.1	0.2	0.3	4.73684	3	0.197656	24
23	0.1	0.2	0.3	5.26316	3	0	24
24	0.1	0.2	0.3	5.78947	3	0	24
25	0.1	0.2	0.3	6.31579	3	0	24
26	0.1	0.2	0.3	6.84211	3	0	24
27	0.1	0.2	0.3	7.36842	3	0	24
28	0.1	0.2	0.3	7.89474	3	0	24
29	0.1	0.2	0.3	8.42105	3	0	24
30	0.1	0.2	0.3	8.94737	3	0	24
31	0.1	0.2	0.3	9.47368	3	0	24
32	0.1	0.2	0.3	10	3	0	24
0	0.1	0.2	0.3	0		0.599023	24
2	0.05	0.2	0.3	0	0	0.599023	24
3	0.2	0.2	0.3	0	0	0.599023	24
4	0.1	0.05	0.3	0	1	0.599023	24
5	0.1	0.1	0.3	0	1	0.599023	24
6	0.1	0.4	0.3	0	1	0.59873	24
7	0.1	0.6	0.3	0	1	0	24
8	0.1	0.2	0.15	0	2	0.132715	24
9	0.1	0.2	0.2	0	2	0.194629	24
10	0.1	0.2	0.25	0	2	0.999023	24
11	0.1	0.2	0.35	0	2	0	24
12	0.1	0.2	0.4	0	2	0	24
13	0.1	0.2	0.45	0	2	0	24
14	0.1	0.2	0.3	0.526316	3	0.599023	24
15	0.1	0.2	0.3	1.05263	3	0.599023	24
16	0.1	0.2	0.3	1.57895	3	0.599023	24
17	0.1	0.2	0.3	2.10526	3	0.599023	24
18	0.1	0.2	0.3	2.63158	3	0.599023	24
19	0.1	0.2	0.3	3.15789	3	0.599414	24
20	0.1	0.2	0.3	3.68421	3	0.2	24
21	0.1	0.2	0.3	4.21053	3	0.2	24
22	0.1	0.2	0.3	4.73684	3	0.2	24
23	0.1	0.2	0.3	5.26316	3	0	24
24	0.1	0.2	0.3	5.78947	3	0	24
25	0.1	0.2	0.3	6.31579	3	0	24
26	0.1	0.2	0.3	6.84211	3	0	24
27	0.1	0.2	0.3	7.36842	3	0	24
28	0.1	0.2	0.3	7.89474	3	0	24
29	0.1	0.2	0.3	8.42105	3	0	24
30	0.1	0.2	0.3	8.94737	3	0	24
31	0.1	0.2	0.3	9.47368	3	0	24
32	0.1	0.2	0.3	10	3	0	24
0	0.1	0.2	0.3	0		0.599023	24
2	0.05	0.2	0.3	0	0	0.599023	24
3	0.2	0.2	0.3	0	0	0.599023	24
4	0.1	0.05	0.3	0	1	0.599023	24
5	0.1	0.1	0.3	0	1	0.599023	24
6	0.1	0.4	0.3	0	1	0.598047	24
7	0.1	0.6	0.3	0	1	0	24
8	0.1	0.2	0.15	0	2	0.127527	24
9	0.1	0.2	0.2	0	2	0.186133	24
10	0.1	0.2	0.25	0	2	0.995117	24
11	0.1	0.2	0.35	0	2	0	24
12	0.1	0.2	0.4	0	2	0	24
13	0.1	0.2	0.45	0	2	0	24
14	0.1	0.2	0.3	0.526316	3	0.599023	24
15	0.1	0.2	0.3	1.05263	3	0.599023	24
16	0.1	0.2	0.3	1.57895	3	0.599023	24
17	0.1	0.2	0.3	2.10526	3	0.599023	24
18	0.1	0.2	0.3	2.63158	3	0.599023	24
19	0.1	0.2	0.3	3.15789	3	0.399023	24
20	0.1	0.2	0.3	3.68421	3	0.399023	24
21	0.1	0.2	0.3	4.21053	3	0.399023	24
22	0.1	0.2	0.3	4.73684	3	0.399023	24
23	0.1	0.2	0.3	5.26316	3	0	24
24	0.1	0.2	0.3	5.78947	3	0	24
25	0.1	0.2	0.3	6.31579	3	0	24
26	0.1	0.2	0.3	6.84211	3	0	24
27	0.1	0.2	0.3	7.36842	3	0	24
28	0.1	0.2	0.3	7.89474	3	0	24
29	0.1	0.2	0.3	8.42105	3	0	24
30	0.1	0.2	0.3	8.94737	3	0	24
31	0.1	0.2	0.3	9.47368	3	0	24
32	0.1	0.2	0.3	10	3	0	24
0	0.1	0.2	0.3	0		0.598633	24
2	0.05	0.2	0.3	0	0	0.598633	24
3	0.2	0.2	0.3	0	0	0.598633	24
4	0.1	0.05	0.3	0	1	0.598633	24
5	0.1	0.1	0.3	0	1	0.598633	24
6	0.1	0.4	0.3	0	1	0.597559	24
7	0.1	0.6	0.3	0	1	0	24
8	0.1	0.2	0.15	0	2	0.155126	24
9	0.1	0.2	0.2	0	2	0.394824	24
10	0.1	0.2	0.25	0	2	0.797852	24
11	0.1	0.2	0.35	0	2	0	24
12	0.1	0.2	0.4	0	2	0	24
13	0.1	0.2	0.45	0	2	0	24
14	0.1	0.2	0.3	0.526316	3	0.598633	24
15	0.1	0.2	0.3	1.05263	3	0.598633	24
16	0.1	0.2	0.3	1.57895	3	0.598633	24
17	0.1	0.2	0.3	2.10526	3	0.598633	24
18	0.1	0.2	0.3	2.63158	3	0.598633	24
19	0.1	0.2	0.3	3.15789	3	0.598633	24
20	0.1	0.2	0.3	3.68421	3	0.199902	24
21	0.1	0.2	0.3	4.21053	3	0.199902	24
22	0.1	0.2	0.3	4.73684	3	0.199902	24
23	0.1	0.2	0.3	5.26316	3	0.199902	24
24	0.1	0.2	0.3	5.78947	3	0.199902	24
25	0.1	0.2	0.3	6.31579	3	0	24
26	0.1	0.2	0.3	6.84211	3	0	24
27	0.1	0.2	0.3	7.36842	3	0	24
28	0.1	0.2	0.3	7.89474	3	0	24
29	0.1	0.2	0.3	8.42105	3	0	24
30	0.1	0.2	0.3	8.94737	3	0	24
31	0.1	0.2	0.3	9.47368	3	0	24
32	0.1	0.2	0.3	10	3	0	24
0	0.1	0.2	0.3	0		0.198828	24
2	0.05	0.2	0.3	0	0	0.198047	24
3	0.2	0.2	0.3	0	0	0.198828	24
4	0.1	0.05	0.3	0	1	0.198828	24
5	0.1	0.1	0.3	0	1	0.198828	24
6	0.1	0.4	0.3	0	1	0	24
7	0.1	0.6	0.3	0	1	0	24
8	0.1	0.2	0.15	0	2	0.118311	24
9	0.1	0.2	0.2	0	2	0.192969	24
10	0.1	0.2	0.25	0	2	0.792871	24
11	0.1	0.2	0.35	0	2	0	24
12	0.1	0.2	0.4	0	2	0	24
13	0.1	0.2	0.45	0	2	0	24
14	0.1	0.2	0.3	0.526316	3	0.198828	24
15	0.1	0.2	0.3	1.05263	3	0.198828	24
16	0.1	0.2	0.3	1.57895	3	0	24
17	0.1	0.2	0.3	2.10526	3	0	24
18	0.1	0.2	0.3	2.63158	3	0	24
19	0.1	0.2	0.3	3.15789	3	0	24
20	0.1	0.2	0.3	3.68421	3	0	24
21	0.1	0.2	0.3	4.21053	3	0	24
22	0.1	0.2	0.3	4.73684	3	0	24
23	0.1	0.2	0.3	5.26316	3	0	24
24	0.1	0.2	0.3	5.78947	3	0	24
25	0.1	0.2	0.3	6.31579	3	0	24
26	0.1	0.2	0.3	6.84211	3	0	24
27	0.1	0.2	0.3	7.36842	3	0	24
28	0.1	0.2	0.3	7.89474	3	0	24
29	0.1	0.2	0.3	8.42105	3	0	24
30	0.1	0.2	0.3	8.94737	3	0	24
31	0.1	0.2	0.3	9.47368	3	0	24
32	0.1	0.2	0.3	10	3	0	24
0	0.1	0.2	0.3	0		0.395117	24
2	0.05	0.2	0.3	0	0	0.395117	24
3	0.2	0.2	0.3	0	0	0.395117	24
4	0.1	0.05	0.3	0	1	0.395117	24
5	0.1	0.1	0.3	0	1	0.395117	24
6	0.1	0.4	0.3	0	1	0.395068	24
7	0.1	0.6	0.3	0	1	0	24
8	0.1	0.2	0.15	0	2	0.0730957	24
9	0.1	0.2	0.2	0	2	0.39585	24
10	0.1	0.2	0.25	0	2	0.995068	24
11	0.1	0.2	0.35	0	2	0	24
12	0.1	0.2	0.4	0	2	0	24
13	0.1	0.2	0.45	0	2	0	24
14	0.1	0.2	0.3	0.526316	3	0.395117	24
15	0.1	0.2	0.3	1.05263	3	0.395117	24
16	0.1	0.2	0.3	1.57895	3	0.395117	24
17	0.1	0.2	0.3	2.10526	3	0.395117	24
18	0.1	0.2	0.3	2.63158	3	0.199805	24
19	0.1	0.2	0.3	3.15789	3	0	24
20	0.1	0.2	0.3	3.68421	3	0	24
21	0.1	0.2	0.3	4.21053	3	0	24
22	0.1	0.2	0.3	4.73684	3	0	24
23	0.1	0.2	0.3	5.26316	3	0	24
24	0.1	0.2	0.3	5.78947	3	0	24
25	0.1	0.2	0.3	6.31579	3	0	24
26	0.1	0.2	0.3	6.84211	3	0	24
27	0.1	0.2	0.3	7.36842	3	0	24
28	0.1	0.2	0.3	7.89474	3	0	24
29	0.1	0.2	0.3	8.42105	3	0	24
30	0.1	0.2	0.3	8.94737	3	0	24
31	0.1	0.2	0.3	9.47368	3	0	24
32	0.1	0.2	0.3	10	3	0	24
0	0.1	0.2	0.3	0		0.599414	24
2	0.05	0.2	0.3	0	0	0.599414	24
3	0.2	0.2	0.3	0	0	0.599414	24
4	0.1	0.05	0.3	0	1	0.599414	24
5	0.1	0.1	0.3	0	1	0.599414	24
6	0.1	0.4	0.3	0	1	0.59873	24
7	0.1	0.6	0.3	0	1	0	24
8	0.1	0.2	0.15	0	2	0.182812	24
9	0.1	0.2	0.2	0	2	0.183594	24
10	0.1	0.2	0.25	0	2	0.799414	24
11	0.1	0.2	0.35	0	2	0	24
12	0.1	0.2	0.4	0	2	0	24
13	0.1	0.2	0.45	0	2	0	24
14	0.1	0.2	0.3	0.526316	3	0.599414	24
15	0.1	0.2	0.3	1.05263	3	0.599414	24
16	0.1	0.2	0.3	1.57895	3	0.599414	24
17	0.1	0.2	0.3	2.10526	3	0.599414	24
18	0.1	0.2	0.3	2.63158	3	0.599414	24
19	0.1	0.2	0.3	3.15789	3	0.599414	24
20	0.1	0.2	0.3	3.68421	3	0.399805	24
21	0.1	0.2	0.3	4.21053	3	0.199805	24
22	0.1	0.2	0.3	4.73684	3	0	24
23	0.1	0.2	0.3	5.26316	3	0	24
24	0.1	0.2	0.3	5.78947	3	0	24
25	0.1	0.2	0.3	6.31579	3	0	24
26	0.1	0.2	0.3	6.84211	3	0	24
27	0.1	0.2	0.3	7.36842	3	0	24
28	0.1	0.2	0.3	7.89474	3	0	24
29	0.1	0.2	0.3	8.42105	3	0	24
30	0.1	0.2	0.3	8.94737	3	0	24
31	0.1	0.2	0.3	9.47368	3	0	24
32	0.1	0.2	0.3	10	3	0	24
0	0.1	0.2	0.3	0		0.598437	24
2	0.05	0.2	0.3	0	0	0.598437	24
3	0.2	0.2	0.3	0	0	0.598437	24
4	0.1	0.05	0.3	0	1	0.598437	24
5	0.1	0.1	0.3	0	1	0.598437	24
6	0.1	0.4	0.3	0	1	0.39873	24
7	0.1	0.6	0.3	0	1	0	24
8	0.1	0.2	0.15	0	2	0.157915	24
9	0.1	0.2	0.2	0	2	0.185742	24
10	0.1	0.2	0.25	0	2	0.995605	24
11	0.1	0.2	0.35	0	2	0	24
12	0.1	0.2	0.4	0	2	0	24
13	0.1	0.2	0.45	0	2	0	24
14	0.1	0.2	0.3	0.526316	3	0.598437	24
15	0.1	0.2	0.3	1.05263	3	0.598437	24
16	0.1	0.2	0.3	1.57895	3	0.598437	24
17	0.1	0.2	0.3	2.10526	3	0.598437	24
18	0.1	0.2	0.3	2.63158	3	0.598437	24
19	0.1	0.2	0.3	3.15789	3	0.598437	24
20	0.1	0.2	0.3	3.68421	3	0.598437	24
21	0.1	0.2	0.3	4.21053	3	0	24
22	0.1	0.2	0.3	4.73684	3	0	24
23	0.1	0.2	0.3	5.26316	3	0	24
24	0.1	0.2	0.3	5.78947	3	0	24
25	0.1	0.2	0.3	6.31579	3	0	24
26	0.1	0.2	0.3	6.84211	3	0	24
27	0.1	0.2	0.3	7.36842	3	0	24
28	0.1	0.2	0.3	7.89474	3	0	24
29	0.1	0.2	0.3	8.42105	3	0	24
30	0.1	0.2	0.3	8.94737	3	0	24
31	0.1	0.2	0.3	9.47368	3	0	24
32	0.1	0.2	0.3	10	3	0	24
0	0.1	0.2	0.3	0		0.597949	32
2	0.05	0.2	0.3	0	0	0.597949	32
3	0.2	0.2	0.3	0	0	0.597949	32
4	0.1	0.05	0.3	0	1	0.597949	32
5	0.1	0.1	0.3	0	1	0.597949	32
6	0.1	0.4	0.3	0	1	0.597803	32
7	0.1	0.6	0.3	0	1	0	32
8	0.1	0.2	0.15	0	2	0.13125	32
9	0.1	0.2	0.2	0	2	0.191992	32
10	0.1	0.2	0.25	0	2	0.997949	32
11	0.1	0.2	0.35	0	2	0	32
12	0.1	0.2	0.4	0	2	0	32
13	0.1	0.2	0.45	0	2	0	32
14	0.1	0.2	0.3	0.526316	3	0.597949	32
15	0.1	0.2	0.3	1.05263	3	0.597949	32
16	0.1	0.2	0.3	1.57895	3	0.597949	32
17	0.1	0.2	0.3	2.10526	3	0.597949	32
18	0.1	0.2	0.3	2.63158	3	0.397949	32
19	0.1	0.2	0.3	3.15789	3	0.511328	32
20	0.1	0.2	0.3	3.68421	3	0.511328	32
21	0.1	0.2	0.3	4.21053	3	0.374655	32
22	0.1	0.2	0.3	4.73684	3	0.198437	32
23	0.1	0.2	0.3	5.26316	3	0.198437	32
24	0.1	0.2	0.3	5.78947	3	0.197656	32
25	0.1	0.2	0.3	6.31579	3	0	32
26	0.1	0.2	0.3	6.84211	3	0	32
27	0.1	0.2	0.3	7.36842	3	0	32
28	0.1	0.2	0.3	7.89474	3	0	32
29	0.1	0.2	0.3	8.42105	3	0	32
30	0.1	0.2	0.3	8.94737	3	0	32
31	0.1	0.2	0.3	9.47368	3	0	32
32	0.1	0.2	0.3	10	3	0	32
0	0.1	0.2	0.3	0		0.799219	32
2	0.05	0.2	0.3	0	0	0.996875	32
3	0.2	0.2	0.3	0	0	0.799219	32
4	0.1	0.05	0.3	0	1	0.799219	32
5	0.1	0.1	0.3	0	1	0.799219	32
6	0.1	0.4	0.3	0	1	0.99585	32
7	0.1	0.6	0.3	0	1	0	32
8	0.1	0.2	0.15	0	2	0.17168	32
9	0.1	0.2	0.2	0	2	0.193164	32
10	0.1	0.2	0.25	0	2	0.999512	32
11	0.1	0.2	0.35	0	2	0	32
12	0.1	0.2	0.4	0	2	0	32
13	0.1	0.2	0.45	0	2	0	32
14	0.1	0.2	0.3	0.526316	3	0.799219	32
15	0.1	0.2	0.3	1.05263	3	0.799219	32
16	0.1	0.2	0.3	1.57895	3	0.799219	32
17	0.1	0.2	0.3	2.10526	3	0.799219	32
18	0.1	0.2	0.3	2.63158	3	0.824378	32
19	0.1	0.2	0.3	3.15789	3	0.824329	32
20	0.1	0.2	0.3	3.68421	3	0.599316	32
21	0.1	0.2	0.3	4.21053	3	0.599316	32
22	0.1	0.2	0.3	4.73684	3	0.599316	32
23	0.1	0.2	0.3	5.26316	3	0.599316	32
24	0.1	0.2	0.3	5.78947	3	0.348665	32
25	0.1	0.2	0.3	6.31579	3	0.199902	32
26	0.1	0.2	0.3	6.84211	3	0.199902	32
27	0.1	0.2	0.3	7.36842	3	0.199902	32
28	0.1	0.2	0.3	7.89474	3	0.199902	32
29	0.1	0.2	0.3	8.42105	3	0.199902	32
30	0.1	0.2	0.3	8.94737	3	0.199902	32
31	0.1	0.2	0.3	9.47368	3	0.2	32
32	0.1	0.2	0.3	10	3	0	32
0	0.1	0.2	0.3	0		0.799414	32
2	0.05	0.2	0.3	0	0	0.799414	32
3	0.2	0.2	0.3	0	0	0.799414	32
4	0.1	0.05	0.3	0	1	0.799414	32
5	0.1	0.1	0.3	0	1	0.799414	32
6	0.1	0.4	0.3	0	1	0.798438	32
7	0.1	0.6	0.3	0	1	0	32
8	0.1	0.2	0.15	0	2	0.135667	32
9	0.1	0.2	0.2	0	2	0.196973	32
10	0.1	0.2	0.25	0	2	0.999609	32
11	0.1	0.2	0.35	0	2	0	32
12	0.1	0.2	0.4	0	2	0	32
13	0.1	0.2	0.45	0	2	0	32
14	0.1	0.2	0.3	0.526316	3	0.799414	32
15	0.1	0.2	0.3	1.05263	3	0.799414	32
16	0.1	0.2	0.3	1.57895	3	0.799414	32
17	0.1	0.2	0.3	2.10526	3	0.799414	32
18	0.1	0.2	0.3	2.63158	3	0.799414	32
19	0.1	0.2	0.3	3.15789	3	0.707947	32
20	0.1	0.2	0.3	3.68421	3	0.599414	32
21	0.1	0.2	0.3	4.21053	3	0.399414	32
22	0.1	0.2	0.3	4.73684	3	0.399414	32
23	0.1	0.2	0.3	5.26316	3	0.399414	32
24	0.1	0.2	0.3	5.78947	3	0.399414	32
25	0.1	0.2	0.3	6.31579	3	0.399414	32
26	0.1	0.2	0.3	6.84211	3	0.399414	32
27	0.1	0.2	0.3	7.36842	3	0.199414	32
28	0.1	0.2	0.3	7.89474	3	0.199414	32
29	0.1	0.2	0.3	8.42105	3	0.199414	32
30	0.1	0.2	0.3	8.94737	3	0.199414	32
31	0.1	0.2	0.3	9.47368	3	0.199414	32
32	0.1	0.2	0.3	10	3	0.199414	32
0	0.1	0.2	0.3	0		0.599219	32
2	0.05	0.2	0.3	0	0	0.599121	32
3	0.2	0.2	0.3	0	0	0.599219	32
4	0.1	0.05	0.3	0	1	0.599219	32
5	0.1	0.1	0.3	0	1	0.599219	32
6	0.1	0.4	0.3	0	1	0.597754	32
7	0.1	0.6	0.3	0	1	0	32
8	0.1	0.2	0.15	0	2	0.143637	32
9	0.1	0.2	0.2	0	2	0.191406	32
10	0.1	0.2	0.25	0	2	0.998242	32
11	0.1	0.2	0.35	0	2	0	32
12	0.1	0.2	0.4	0	2	0	32
13	0.1	0.2	0.45	0	2	0	32
14	0.1	0.2	0.3	0.526316	3	0.599219	32
15	0.1	0.2	0.3	1.05263	3	0.599219	32
16	0.1	0.2	0.3	1.57895	3	0.599219	32
17	0.1	0.2	0.3	2.10526	3	0.599219	32
18	0.1	0.2	0.3	2.63158	3	0.645283	32
19	0.1	0.2	0.3	3.15789	3	0.499707	32
20	0.1	0.2	0.3	3.68421	3	0.399316	32
21	0.1	0.2	0.3	4.21053	3	0.199902	32
22	0.1	0.2	0.3	4.73684	3	0.199902	32
23	0.1	0.2	0.3	5.26316	3	0.199902	32
24	0.1	0.2	0.3	5.78947	3	0.199902	32
25	0.1	0.2	0.3	6.31579	3	0.199902	32
26	0.1	0.2	0.3	6.84211	3	0.199902	32
27	0.1	0.2	0.3	7.36842	3	0	32
28	0.1	0.2	0.3	7.89474	3	0	32
29	0.1	0.2	0.3	8.42105	3	0	32
30	0.1	0.2	0.3	8.94737	3	0	32
31	0.1	0.2	0.3	9.47368	3	0	32
32	0.1	0.2	0.3	10	3	0	32
0	0.1	0.2	0.3	0		0.798389	32
2	0.05	0.2	0.3	0	0	0.797607	32
3	0.2	0.2	0.3	0	0	0.798389	32
4	0.1	0.05	0.3	0	1	0.798389	32
5	0.1	0.1	0.3	0	1	0.798389	32
6	0.1	0.4	0.3	0	1	0.795117	32
7	0.1	0.6	0.3	0	1	0	32
8	0.1	0.2	0.15	0	2	0.169434	32
9	0.1	0.2	0.2	0	2	0.197852	32
10	0.1	0.2	0.25	0	2	0.99834	32
11	0.1	0.2	0.35	0	2	0	32
12	0.1	0.2	0.4	0	2	0	32
13	0.1	0.2	0.45	0	2	0	32
14	0.1	0.2	0.3	0.526316	3	0.798389	32
15	0.1	0.2	0.3	1.05263	3	0.798389	32
16	0.1	0.2	0.3	1.57895	3	0.798389	32
17	0.1	0.2	0.3	2.10526	3	0.798389	32
18	0.1	0.2	0.3	2.63158	3	0.798389	32
19	0.1	0.2	0.3	3.15789	3	0.798389	32
20	0.1	0.2	0.3	3.68421	3	0.798389	32
21	0.1	0.2	0.3	4.21053	3	0.716187	32
22	0.1	0.2	0.3	4.73684	3	0.399561	32
23	0.1	0.2	0.3	5.26316	3	0.399561	32
24	0.1	0.2	0.3	5.78947	3	0.399561	32
25	0.1	0.2	0.3	6.31579	3	0	32
26	0.1	0.2	0.3	6.84211	3	0	32
27	0.1	0.2	0.3	7.36842	3	0	32
28	0.1	0.2	0.3	7.89474	3	0	32
29	0.1	0.2	0.3	8.42105	3	0	32
30	0.1	0.2	0.3	8.94737	3	0	32
31	0.1	0.2	0.3	9.47368	3	0	32
32	0.1	0.2	0.3	10	3	0	32
0	0.1	0.2	0.3	0		0.6	32
2	0.05	0.2	0.3	0	0	0.6	32
3	0.2	0.2	0.3	0	0	0.6	32
4	0.1	0.05	0.3	0	1	0.6	32
5	0.1	0.1	0.3	0	1	0.6	32
6	0.1	0.4	0.3	0	1	0.6	32
7	0.1	0.6	0.3	0	1	0	32
8	0.1	0.2	0.15	0	2	0.158099	32
9	0.1	0.2	0.2	0	2	0.195215	32
10	0.1	0.2	0.25	0	2	0.999707	32
11	0.1	0.2	0.35	0	2	0	32
12	0.1	0.2	0.4	0	2	0	32
13	0.1	0.2	0.45	0	2	0	32
14	0.1	0.2	0.3	0.526316	3	0.6	32
15	0.1	0.2	0.3	1.05263	3	0.6	32
16	0.1	0.2	0.3	1.57895	3	0.6	32
17	0.1	0.2	0.3	2.10526	3	0.6	32
18	0.1	0.2	0.3	2.63158	3	0.6	32
19	0.1	0.2	0.3	3.15789	3	0.4	32
20	0.1	0.2	0.3	3.68421	3	0.4	32
21	0.1	0.2	0.3	4.21053	3	0.390299	32
22	0.1	0.2	0.3	4.73684	3	0	32
23	0.1	0.2	0.3	5.26316	3	0	32
24	0.1	0.2	0.3	5.78947	3	0	32
25	0.1	0.2	0.3	6.31579	3	0	32
26	0.1	0.2	0.3	6.84211	3	0	32
27	0.1	0.2	0.3	7.36842	3	0	32
28	0.1	0.2	0.3	7.89474	3	0	32
29	0.1	0.2	0.3	8.42105	3	0	32
30	0.1	0.2	0.3	8.94737	3	0	32
31	0.1	0.2	0.3	9.47368	3	0	32
32	0.1	0.2	0.3	10	3	0	32
0	0.1	0.2	0.3	0		0.599756	32
2	0.05	0.2	0.3	0	0	0.599756	32
3	0.2	0.2	0.3	0	0	0.599756	32
4	0.1	0.05	0.3	0	1	0.599756	32
5	0.1	0.1	0.3	0	1	0.599756	32
6	0.1	0.4	0.3	0	1	0.599121	32
7	0.1	0.6	0.3	0	1	0	32
8	0.1	0.2	0.15	0	2	0.152686	32
9	0.1	0.2	0.2	0	2	0.187988	32
10	0.1	0.2	0.25	0	2	0.999072	32
11	0.1	0.2	0.35	0	2	0	32
12	0.1	0.2	0.4	0	2	0	32
13	0.1	0.2	0.45	0	2	0	32
14	0.1	0.2	0.3	0.526316	3	0.599756	32
15	0.1	0.2	0.3	1.05263	3	0.599756	32
16	0.1	0.2	0.3	1.57895	3	0.599756	32
17	0.1	0.2	0.3	2.10526	3	0.649756	32
18	0.1	0.2	0.3	2.63158	3	0.399805	32
19	0.1	0.2	0.3	3.15789	3	0.399805	32
20	0.1	0.2	0.3	3.68421	3	0.399805	32
21	0.1	0.2	0.3	4.21053	3	0.399805	32
22	0.1	0.2	0.3	4.73684	3	0.199805	32
23	0.1	0.2	0.3	5.26316	3	0.199805	32
24	0.1	0.2	0.3	5.78947	3	0.199805	32
25	0.1	0.2	0.3	6.31579	3	0.199805	32
26	0.1	0.2	0.3	6.84211	3	0.199805	32
27	0.1	0.2	0.3	7.36842	3	0.199805	32
28	0.1	0.2	0.3	7.89474	3	0	32
29	0.1	0.2	0.3	8.42105	3	0	32
30	0.1	0.2	0.3	8.94737	3	0	32
31	0.1	0.2	0.3	9.47368	3	0	32
32	0.1	0.2	0.3	10	3	0	32
0	0.1	0.2	0.3	0		0.799023	32
2	0.05	0.2	0.3	0	0	0.799023	32
3	0.2	0.2	0.3	0	0	0.799023	32
4	0.1	0.05	0.3	0	1	0.799023	32
5	0.1	0.1	0.3	0	1	0.799023	32
6	0.1	0.4	0.3	0	1	0.798145	32
7	0.1	0.6	0.3	0	1	0	32
8	0.1	0.2	0.15	0	2	0.15	32
9	0.1	0.2	0.2	0	2	0.190625	32
10	0.1	0.2	0.25	0	2	0.991944	32
11	0.1	0.2	0.35	0	2	0	32
12	0.1	0.2	0.4	0	2	0	32
13	0.1	0.2	0.45	0	2	0	32
14	0.1	0.2	0.3	0.526316	3	0.799023	32
15	0.1	0.2	0.3	1.05263	3	0.799023	32
16	0.1	0.2	0.3	1.57895	3	0.799023	32
17	0.1	0.2	0.3	2.10526	3	0.799023	32
18	0.1	0.2	0.3	2.63158	3	0.599316	32
19	0.1	0.2	0.3	3.15789	3	0.599316	32
20	0.1	0.2	0.3	3.68421	3	0.599316	32
21	0.1	0.2	0.3	4.21053	3	0.599316	32
22	0.1	0.2	0.3	4.73684	3	0.599316	32
23	0.1	0.2	0.3	5.26316	3	0.599316	32
24	0.1	0.2	0.3	5.78947	3	0.569952	32
25	0.1	0.2	0.3	6.31579	3	0.569952	32
26	0.1	0.2	0.3	6.84211	3	0.199902	32
27	0.1	0.2	0.3	7.36842	3	0.199902	32
28	0.1	0.2	0.3	7.89474	3	0.199902	32
29	0.1	0.2	0.3	8.42105	3	0.199902	32
30	0.1	0.2	0.3	8.94737	3	0.199902	32
31	0.1	0.2	0.3	9.47368	3	0.199902	32
32	0.1	0.2	0.3	10	3	0	32
0	0.1	0.2	0.3	0		0.597656	32
2	0.05	0.2	0.3	0	0	0.597656	32
3	0.2	0.2	0.3	0	0	0.597656	32
4	0.1	0.05	0.3	0	1	0.597656	32
5	0.1	0.1	0.3	0	1	0.597656	32
6	0.1	0.4	0.3	0	1	0.595947	32
7	0.1	0.6	0.3	0	1	0	32
8	0.1	0.2	0.15	0	2	0.136523	32
9	0.1	0.2	0.2	0	2	0.396436	32
10	0.1	0.2	0.25	0	2	0.999902	32
11	0.1	0.2	0.35	0	2	0	32
12	0.1	0.2	0.4	0	2	0	32
13	0.1	0.2	0.45	0	2	0	32
14	0.1	0.2	0.3	0.526316	3	0.597656	32
15	0.1	0.2	0.3	1.05263	3	0.597656	32
16	0.1	0.2	0.3	1.57895	3	0.597656	32
17	0.1	0.2	0.3	2.10526	3	0.597656	32
18	0.1	0.2	0.3	2.63158	3	0.397656	32
19	0.1	0.2	0.3	3.15789	3	0.397656	32
20	0.1	0.2	0.3	3.68421	3	0.197656	32
21	0.1	0.2	0.3	4.21053	3	0.197656	32
22	0.1	0.2	0.3	4.73684	3	0.197656	32
23	0.1	0.2	0.3	5.26316	3	0.197656	32
24	0.1	0.2	0.3	5.78947	3	0.197656	32
25	0.1	0.2	0.3	6.31579	3	0.197656	32
26	0.1	0.2	0.3	6.84211	3	0.197656	32
27	0.1	0.2	0.3	7.36842	3	0.197656	32
28	0.1	0.2	0.3	7.89474	3	0.197656	32
29	0.1	0.2	0.3	8.42105	3	0.197656	32
30	0.1	0.2	0.3	8.94737	3	0.197656	32
31	0.1	0.2	0.3	9.47368	3	0	32
32	0.1	0.2	0.3	10	3	0	32
0	0.1	0.2	0.3	0		0.998242	32
2	0.05	0.2	0.3	0	0	0.998242	32
3	0.2	0.2	0.3	0	0	0.997461	32
4	0.1	0.05	0.3	0	1	0.997461	32
5	0.1	0.1	0.3	0	1	0.997461	32
6	0.1	0.4	0.3	0	1	0.995313	32
7	0.1	0.6	0.3	0	1	0	32
8	0.1	0.2	0.15	0	2	0.1729	32
9	0.1	0.2	0.2	0	2	0.193652	32
10	0.1	0.2	0.25	0	2	0.998242	32
11	0.1	0.2	0.35	0	2	0	32
12	0.1	0.2	0.4	0	2	0	32
13	0.1	0.2	0.45	0	2	0	32
14	0.1	0.2	0.3	0.526316	3	0.998242	32
15	0.1	0.2	0.3	1.05263	3	0.998242	32
16	0.1	0.2	0.3	1.57895	3	0.998242	32
17	0.1	0.2	0.3	2.10526	3	0.998242	32
18	0.1	0.2	0.3	2.63158	3	0.998242	32
19	0.1	0.2	0.3	3.15789	3	0.998242	32
20	0.1	0.2	0.3	3.68421	3	0.998242	32
21	0.1	0.2	0.3	4.21053	3	0.998242	32
22	0.1	0.2	0.3	4.73684	3	0.998242	32
23	0.1	0.2	0.3	5.26316	3	0.998242	32
24	0.1	0.2	0.3	5.78947	3	0.623901	32
25	0.1	0.2	0.3	6.31579	3	0.600196	32
26	0.1	0.2	0.3	6.84211	3	0.2	32
27	0.1	0.2	0.3	7.36842	3	0	32
28	0.1	0.2	0.3	7.89474	3	0	32
29	0.1	0.2	0.3	8.42105	3	0	32
30	0.1	0.2	0.3	8.94737	3	0	32
31	0.1	0.2	0.3	9.47368	3	0	32
32	0.1	0.2	0.3	10	3	0	32
0	0.1	0.2	0.3	0		0.998291	64
2	0.05	0.2	0.3	0	0	0.998291	64
3	0.2	0.2	0.3	0	0	0.998291	64
4	0.1	0.05	0.3	0	1	0.998291	64
5	0.1	0.1	0.3	0	1	0.998291	64
6	0.1	0.4	0.3	0	1	0.994775	64
7	0.1	0.6	0.3	0	1	0	64
8	0.1	0.2	0.15	0	2	0.163965	64
9	0.1	0.2	0.2	0	2	0.151855	64
10	0.1	0.2	0.25	0	2	0.99917	64
11	0.1	0.2	0.35	0	2	0	64
12	0.1	0.2	0.4	0	2	0	64
13	0.1	0.2	0.45	0	2	0	64
14	0.1	0.2	0.3	0.526316	3	0.998291	64
15	0.1	0.2	0.3	1.05263	3	0.998291	64
16	0.1	0.2	0.3	1.57895	3	0.998291	64
17	0.1	0.2	0.3	2.10526	3	0.998291	64
18	0.1	0.2	0.3	2.63158	3	0.998291	64
19	0.1	0.2	0.3	3.15789	3	0.998291	64
20	0.1	0.2	0.3	3.68421	3	0.831909	64
21	0.1	0.2	0.3	4.21053	3	0.713065	64
22	0.1	0.2	0.3	4.73684	3	0.713065	64
23	0.1	0.2	0.3	5.26316	3	0.623932	64
24	0.1	0.2	0.3	5.78947	3	0.60846	64
25	0.1	0.2	0.3	6.31579	3	0.783354	64
26	0.1	0.2	0.3	6.84211	3	0.599523	64
27	0.1	0.2	0.3	7.36842	3	0.700256	64
28	0.1	0.2	0.3	7.89474	3	0.491038	64
29	0.1	0.2	0.3	8.42105	3	0.487794	64
30	0.1	0.2	0.3	8.94737	3	0.347266	64
31	0.1	0.2	0.3	9.47368	3	0.347266	64
32	0.1	0.2	0.3	10	3	0.360352	64
0	0.1	0.2	0.3	0		0.999854	64
2	0.05	0.2	0.3	0	0	0.999463	64
3	0.2	0.2	0.3	0	0	0.999854	64
4	0.1	0.05	0.3	0	1	0.999854	64
5	0.1	0.1	0.3	0	1	0.999854	64
6	0.1	0.4	0.3	0	1	0.994873	64
7	0.1	0.6	0.3	0	1	0	64
8	0.1	0.2	0.15	0	2	0.137305	64
9	0.1	0.2	0.2	0	2	0.183423	64
10	0.1	0.2	0.25	0	2	0.999902	64
11	0.1	0.2	0.35	0	2	0	64
12	0.1	0.2	0.4	0	2	0	64
13	0.1	0.2	0.45	0	2	0	64
14	0.1	0.2	0.3	0.526316	3	0.999854	64
15	0.1	0.2	0.3	1.05263	3	0.999854	64
16	0.1	0.2	0.3	1.57895	3	0.999854	64
17	0.1	0.2	0.3	2.10526	3	0.999854	64
18	0.1	0.2	0.3	2.63158	3	0.999854	64
19	0.1	0.2	0.3	3.15789	3	0.999854	64
20	0.1	0.2	0.3	3.68421	3	0.999854	64
21	0.1	0.2	0.3	4.21053	3	0.624969	64
22	0.1	0.2	0.3	4.73684	3	0.624908	64
23	0.1	0.2	0.3	5.26316	3	0.623749	64
24	0.1	0.2	0.3	5.78947	3	0.825972	64
25	0.1	0.2	0.3	6.31579	3	0.664897	64
26	0.1	0.2	0.3	6.84211	3	0.6639	64
27	0.1	0.2	0.3	7.36842	3	0.666504	64
28	0.1	0.2	0.3	7.89474	3	0.64917	64
29	0.1	0.2	0.3	8.42105	3	0.47334	64
30	0.1	0.2	0.3	8.94737	3	0.47334	64
31	0.1	0.2	0.3	9.47368	3	0.474023	64
32	0.1	0.2	0.3	10	3	0.348828	64
0	0.1	0.2	0.3	0		0.999219	64
2	0.05	0.2	0.3	0	0	0.999219	64
3	0.2	0.2	0.3	0	0	0.999219	64
4	0.1	0.05	0.3	0	1	0.999219	64
5	0.1	0.1	0.3	0	1	0.999219	64
6	0.1	0.4	0.3	0	1	0.997461	64
7	0.1	0.6	0.3	0	1	0	64
8	0.1	0.2	0.15	0	2	0.15	64
9	0.1	0.2	0.2	0	2	0.149488	64
10	0.1	0.2	0.25	0	2	0.999707	64
11	0.1	0.2	0.35	0	2	0.2	64
12	0.1	0.2	0.4	0	2	0	64
13	0.1	0.2	0.45	0	2	0	64
14	0.1	0.2	0.3	0.526316	3	0.999219	64
15	0.1	0.2	0.3	1.05263	3	0.999219	64
16	0.1	0.2	0.3	1.57895	3	0.999219	64
17	0.1	0.2	0.3	2.10526	3	0.999219	64
18	0.1	0.2	0.3	2.63158	3	0.999219	64
19	0.1	0.2	0.3	3.15789	3	0.999219	64
20	0.1	0.2	0.3	3.68421	3	0.999219	64
21	0.1	0.2	0.3	4.21053	3	0.713728	64
22	0.1	0.2	0.3	4.73684	3	0.499756	64
23	0.1	0.2	0.3	5.26316	3	0.41626	64
24	0.1	0.2	0.3	5.78947	3	0.454146	64
25	0.1	0.2	0.3	6.31579	3	0.596517	64
26	0.1	0.2	0.3	6.84211	3	0.73437	64
27	0.1	0.2	0.3	7.36842	3	0.627876	64
28	0.1	0.2	0.3	7.89474	3	0.299414	64
29	0.1	0.2	0.3	8.42105	3	0.530159	64
30	0.1	0.2	0.3	8.94737	3	0.403711	64
31	0.1	0.2	0.3	9.47368	3	0.404102	64
32	0.1	0.2	0.3	10	3	0.404102	64
0	0.1	0.2	0.3	0		0.999902	64
2	0.05	0.2	0.3	0	0	0.999902	64
3	0.2	0.2	0.3	0	0	0.999902	64
4	0.1	0.05	0.3	0	1	0.999902	64
5	0.1	0.1	0.3	0	1	0.999902	64
6	0.1	0.4	0.3	0	1	0.996143	64
7	0.1	0.6	0.3	0	1	0.103906	64
8	0.1	0.2	0.15	0	2	0.157267	64
9	0.1	0.2	0.2	0	2	0.156348	64
10	0.1	0.2	0.25	0	2	0.797559	64
11	0.1	0.2	0.35	0	2	0	64
12	0.1	0.2	0.4	0	2	0	64
13	0.1	0.2	0.45	0	2	0	64
14	0.1	0.2	0.3	0.526316	3	0.999902	64
15	0.1	0.2	0.3	1.05263	3	0.999902	64
16	0.1	0.2	0.3	1.57895	3	0.999902	64
17	0.1	0.2	0.3	2.10526	3	0.999902	64
18	0.1	0.2	0.3	2.63158	3	0.999902	64
19	0.1	0.2	0.3	3.15789	3	0.999902	64
20	0.1	0.2	0.3	3.68421	3	0.833252	64
21	0.1	0.2	0.3	4.21053	3	0.624695	64
22	0.1	0.2	0.3	4.73684	3	0.624939	64
23	0.1	0.2	0.3	5.26316	3	0.642228	64
24	0.1	0.2	0.3	5.78947	3	0.735358	64
25	0.1	0.2	0.3	6.31579	3	0.88282	64
26	0.1	0.2	0.3	6.84211	3	0.68282	64
27	0.1	0.2	0.3	7.36842	3	0.699023	64
28	0.1	0.2	0.3	7.89474	3	0.5	64
29	0.1	0.2	0.3	8.42105	3	0.499609	64
30	0.1	0.2	0.3	8.94737	3	0.599561	64
31	0.1	0.2	0.3	9.47368	3	0.499609	64
32	0.1	0.2	0.3	10	3	0.499609	64
0	0.1	0.2	0.3	0		0.998437	64
2	0.05	0.2	0.3	0	0	0.998437	64
3	0.2	0.2	0.3	0	0	0.998437	64
4	0.1	0.05	0.3	0	1	0.998437	64
5	0.1	0.1	0.3	0	1	0.998437	64
6	0.1	0.4	0.3	0	1	0.997412	64
7	0.1	0.6	0.3	0	1	0	64
8	0.1	0.2	0.15	0	2	0.171209	64
9	0.1	0.2	0.2	0	2	0.151465	64
10	0.1	0.2	0.25	0	2	0.791406	64
11	0.1	0.2	0.35	0	2	0	64
12	0.1	0.2	0.4	0	2	0	64
13	0.1	0.2	0.45	0	2	0	64
14	0.1	0.2	0.3	0.526316	3	0.998437	64
15	0.1	0.2	0.3	1.05263	3	0.998437	64
16	0.1	0.2	0.3	1.57895	3	0.998437	64
17	0.1	0.2	0.3	2.10526	3	0.998437	64
18	0.1	0.2	0.3	2.63158	3	0.998437	64
19	0.1	0.2	0.3	3.15789	3	0.998437	64
20	0.1	0.2	0.3	3.68421	3	0.998437	64
21	0.1	0.2	0.3	4.21053	3	0.998437	64
22	0.1	0.2	0.3	4.73684	3	0.554199	64
23	0.1	0.2	0.3	5.26316	3	0.415527	64
24	0.1	0.2	0.3	5.78947	3	0.408691	64
25	0.1	0.2	0.3	6.31579	3	0.408336	64
26	0.1	0.2	0.3	6.84211	3	0.408381	64
27	0.1	0.2	0.3	7.36842	3	0.425781	64
28	0.1	0.2	0.3	7.89474	3	0.597238	64
29	0.1	0.2	0.3	8.42105	3	0.516226	64
30	0.1	0.2	0.3	8.94737	3	0.636768	64
31	0.1	0.2	0.3	9.47368	3	0.3923	64
32	0.1	0.2	0.3	10	3	0.520531	64
0	0.1	0.2	0.3	0		0.996387	64
2	0.05	0.2	0.3	0	0	0.997168	64
3	0.2	0.2	0.3	0	0	0.996387	64
4	0.1	0.05	0.3	0	1	0.996387	64
5	0.1	0.1	0.3	0	1	0.996387	64
6	0.1	0.4	0.3	0	1	0.994141	64
7	0.1	0.6	0.3	0	1	0.169004	64
8	0.1	0.2	0.15	0	2	0.160156	64
9	0.1	0.2	0.2	0	2	0.193301	64
10	0.1	0.2	0.25	0	2	0.997461	64
11	0.1	0.2	0.35	0	2	0	64
12	0.1	0.2	0.4	0	2	0	64
13	0.1	0.2	0.45	0	2	0	64
14	0.1	0.2	0.3	0.526316	3	0.996387	64
15	0.1	0.2	0.3	1.05263	3	0.996387	64
16	0.1	0.2	0.3	1.57895	3	0.996387	64
17	0.1	0.2	0.3	2.10526	3	0.996387	64
18	0.1	0.2	0.3	2.63158	3	0.996387	64
19	0.1	0.2	0.3	3.15789	3	0.996387	64
20	0.1	0.2	0.3	3.68421	3	0.830322	64
21	0.1	0.2	0.3	4.21053	3	0.622803	64
22	0.1	0.2	0.3	4.73684	3	0.622681	64
23	0.1	0.2	0.3	5.26316	3	0.704631	64
24	0.1	0.2	0.3	5.78947	3	0.707601	64
25	0.1	0.2	0.3	6.31579	3	0.73764	64
26	0.1	0.2	0.3	6.84211	3	0.695752	64
27	0.1	0.2	0.3	7.36842	3	0.596045	64
28	0.1	0.2	0.3	7.89474	3	0.600342	64
29	0.1	0.2	0.3	8.42105	3	0.698253	64
30	0.1	0.2	0.3	8.94737	3	0.698253	64
31	0.1	0.2	0.3	9.47368	3	0.70293	64
32	0.1	0.2	0.3	10	3	0.698545	64
0	0.1	0.2	0.3	0		0.9979	64
2	0.05	0.2	0.3	0	0	0.9979	64
3	0.2	0.2	0.3	0	0	0.996338	64
4	0.1	0.05	0.3	0	1	0.9979	64
5	0.1	0.1	0.3	0	1	0.9979	64
6	0.1	0.4	0.3	0	1	0.996826	64
7	0.1	0.6	0.3	0	1	0	64
8	0.1	0.2	0.15	0	2	0.165771	64
9	0.1	0.2	0.2	0	2	0.144633	64
10	0.1	0.2	0.25	0	2	0.997949	64
11	0.1	0.2	0.35	0	2	0	64
12	0.1	0.2	0.4	0	2	0	64
13	0.1	0.2	0.45	0	2	0	64
14	0.1	0.2	0.3	0.526316	3	0.9979	64
15	0.1	0.2	0.3	1.05263	3	0.9979	64
16	0.1	0.2	0.3	1.57895	3	0.9979	64
17	0.1	0.2	0.3	2.10526	3	0.9979	64
18	0.1	0.2	0.3	2.63158	3	0.9979	64
19	0.1	0.2	0.3	3.15789	3	0.9979	64
20	0.1	0.2	0.3	3.68421	3	0.831584	64
21	0.1	0.2	0.3	4.21053	3	0.712786	64
22	0.1	0.2	0.3	4.73684	3	0.554389	64
23	0.1	0.2	0.3	5.26316	3	0.453236	64
24	0.1	0.2	0.3	5.78947	3	0.416056	64
25	0.1	0.2	0.3	6.31579	3	0.415975	64
26	0.1	0.2	0.3	6.84211	3	0.623779	64
27	0.1	0.2	0.3	7.36842	3	0.612479	64
28	0.1	0.2	0.3	7.89474	3	0.714233	64
29	0.1	0.2	0.3	8.42105	3	0.546631	64
30	0.1	0.2	0.3	8.94737	3	0.294922	64
31	0.1	0.2	0.3	9.47368	3	0.357031	64
32	0.1	0.2	0.3	10	3	0.286483	64
0	0.1	0.2	0.3	0		0.99834	64
2	0.05	0.2	0.3	0	0	0.99834	64
3	0.2	0.2	0.3	0	0	0.99834	64
4	0.1	0.05	0.3	0	1	0.99834	64
5	0.1	0.1	0.3	0	1	0.99834	64
6	0.1	0.4	0.3	0	1	0.997168	64
7	0.1	0.6	0.3	0	1	0	64
8	0.1	0.2	0.15	0	2	0.147463	64
9	0.1	0.2	0.2	0	2	0.149805	64
10	0.1	0.2	0.25	0	2	0.8	64
11	0.1	0.2	0.35	0	2	0.2	64
12	0.1	0.2	0.4	0	2	0	64
13	0.1	0.2	0.45	0	2	0	64
14	0.1	0.2	0.3	0.526316	3	0.99834	64
15	0.1	0.2	0.3	1.05263	3	0.99834	64
16	0.1	0.2	0.3	1.57895	3	0.99834	64
17	0.1	0.2	0.3	2.10526	3	0.99834	64
18	0.1	0.2	0.3	2.63158	3	0.99834	64
19	0.1	0.2	0.3	3.15789	3	0.99834	64
20	0.1	0.2	0.3	3.68421	3	0.83195	64
21	0.1	0.2	0.3	4.21053	3	0.79834	64
22	0.1	0.2	0.3	4.73684	3	0.79834	64
23	0.1	0.2	0.3	5.26316	3	0.642753	64
24	0.1	0.2	0.3	5.78947	3	0.561829	64
25	0.1	0.2	0.3	6.31579	3	0.524061	64
26	0.1	0.2	0.3	6.84211	3	0.53561	64
27	0.1	0.2	0.3	7.36842	3	0.416585	64
28	0.1	0.2	0.3	7.89474	3	0.416585	64
29	0.1	0.2	0.3	8.42105	3	0.547224	64
30	0.1	0.2	0.3	8.94737	3	0.547294	64
31	0.1	0.2	0.3	9.47368	3	0.547294	64
32	0.1	0.2	0.3	10	3	0.569898	64
0	0.1	0.2	0.3	0		0.998926	64
2	0.05	0.2	0.3	0	0	0.999707	64
3	0.2	0.2	0.3	0	0	0.998926	64
4	0.1	0.05	0.3	0	1	0.998926	64
5	0.1	0.1	0.3	0	1	0.998926	64
6	0.1	0.4	0.3	0	1	0.998145	64
7	0.1	0.6	0.3	0	1	0	64
8	0.1	0.2	0.15	0	2	0.1875	64
9	0.1	0.2	0.2	0	2	0.156375	64
10	0.1	0.2	0.25	0	2	1	64
11	0.1	0.2	0.35	0	2	0.199219	64
12	0.1	0.2	0.4	0	2	0	64
13	0.1	0.2	0.45	0	2	0	64
14	0.1	0.2	0.3	0.526316	3	0.998926	64
15	0.1	0.2	0.3	1.05263	3	0.998926	64
16	0.1	0.2	0.3	1.57895	3	0.998926	64
17	0.1	0.2	0.3	2.10526	3	0.998926	64
18	0.1	0.2	0.3	2.63158	3	0.998926	64
19	0.1	0.2	0.3	3.15789	3	0.998926	64
20	0.1	0.2	0.3	3.68421	3	0.832275	64
21	0.1	0.2	0.3	4.21053	3	0.832438	64
22	0.1	0.2	0.3	4.73684	3	0.624329	64
23	0.1	0.2	0.3	5.26316	3	0.554633	64
24	0.1	0.2	0.3	5.78947	3	0.555447	64
25	0.1	0.2	0.3	6.31579	3	0.624481	64
26	0.1	0.2	0.3	6.84211	3	0.499146	64
27	0.1	0.2	0.3	7.36842	3	0.502521	64
28	0.1	0.2	0.3	7.89474	3	0.506217	64
29	0.1	0.2	0.3	8.42105	3	0.467188	64
30	0.1	0.2	0.3	8.94737	3	0.551855	64
31	0.1	0.2	0.3	9.47368	3	0.467384	64
32	0.1	0.2	0.3	10	3	0.392481	64
0	0.1	0.2	0.3	0		0.997656	64
2	0.05	0.2	0.3	0	0	0.997656	64
3	0.2	0.2	0.3	0	0	0.997656	64
4	0.1	0.05	0.3	0	1	0.997656	64
5	0.1	0.1	0.3	0	1	0.997656	64
6	0.1	0.4	0.3	0	1	0.995264	64
7	0.1	0.6	0.3	0	1	0	64
8	0.1	0.2	0.15	0	2	0.183715	64
9	0.1	0.2	0.2	0	2	0.147467	64
10	0.1	0.2	0.25	0	2	0.997656	64
11	0.1	0.2	0.35	0	2	0	64
12	0.1	0.2	0.4	0	2	0	64
13	0.1	0.2	0.45	0	2	0	64
14	0.1	0.2	0.3	0.526316	3	0.997656	64
15	0.1	0.2	0.3	1.05263	3	0.997656	64
16	0.1	0.2	0.3	1.57895	3	0.997656	64
17	0.1	0.2	0.3	2.10526	3	0.997656	64
18	0.1	0.2	0.3	2.63158	3	0.997656	64
19	0.1	0.2	0.3	3.15789	3	0.997656	64
20	0.1	0.2	0.3	3.68421	3	0.997656	64
21	0.1	0.2	0.3	4.21053	3	0.712612	64
22	0.1	0.2	0.3	4.73684	3	0.554145	64
23	0.1	0.2	0.3	5.26316	3	0.49873	64
24	0.1	0.2	0.3	5.78947	3	0.498155	64
25	0.1	0.2	0.3	6.31579	3	0.500434	64
26	0.1	0.2	0.3	6.84211	3	0.51566	64
27	0.1	0.2	0.3	7.36842	3	0.559977	64
28	0.1	0.2	0.3	7.89474	3	0.573649	64
29	0.1	0.2	0.3	8.42105	3	0.671484	64
30	0.1	0.2	0.3	8.94737	3	0.671484	64
31	0.1	0.2	0.3	9.47368	3	0.562297	64
32	0.1	0.2	0.3	10	3	0.561906	64
0	0.1	0.2	0.3	0		1	256
1	0.05	0.2	0.3	0	0	1	256
2	0.2	0.2	0.3	0	0	1	256
3	0.1	0.05	0.3	0	1	1	256
4	0.1	0.1	0.3	0	1	1	256
5	0.1	0.4	0.3	0	1	0.997559	256
6	0.1	0.6	0.3	0	1	0.284375	256
7	0.1	0.2	0.15	0	2	0.198047	256
8	0.1	0.2	0.2	0	2	0.198828	256
9	0.1	0.2	0.25	0	2	0.791016	256
10	0.1	0.2	0.35	0	2	0.4	256
11	0.1	0.2	0.4	0	2	0	256
12	0.1	0.2	0.45	0	2	0	256
13	0.1	0.2	0.3	0.526316	3	1	256
14	0.1	0.2	0.3	1.05263	3	1	256
15	0.1	0.2	0.3	1.57895	3	1	256
16	0.1	0.2	0.3	2.10526	3	1	256
17	0.1	0.2	0.3	2.63158	3	1	256
18	0.1	0.2	0.3	3.15789	3	1	256
19	0.1	0.2	0.3	3.68421	3	1	256
20	0.1	0.2	0.3	4.21053	3	0.555556	256
21	0.1	0.2	0.3	4.73684	3	0.3125	256
22	0.1	0.2	0.3	5.26316	3	0.208333	256
23	0.1	0.2	0.3	5.78947	3	0.166634	256
24	0.1	0.2	0.3	6.31579	3	0.166667	256
25	0.1	0.2	0.3	6.84211	3	0.16129	256
26	0.1	0.2	0.3	7.36842	3	0.15625	256
27	0.1	0.2	0.3	7.89474	3	0.156235	256
28	0.1	0.2	0.3	8.42105	3	0.166667	256
29	0.1	0.2	0.3	8.94737	3	0.166585	256
30	0.1	0.2	0.3	9.47368	3	0.172397	256
31	0.1	0.2	0.3	10	3	0.161533	256
0	0.1	0.2	0.3	0		0.998828	256
1	0.05	0.2	0.3	0	0	0.998828	256
2	0.2	0.2	0.3	0	0	0.998828	256
3	0.1	0.05	0.3	0	1	0.998828	256
4	0.1	0.1	0.3	0	1	0.998828	256
5	0.1	0.4	0.3	0	1	0.997656	256
6	0.1	0.6	0.3	0	1	0.210248	256
7	0.1	0.2	0.15	0	2	0.194531	256
8	0.1	0.2	0.2	0	2	0.196094	256
9	0.1	0.2	0.25	0	2	0.759375	256
10	0.1	0.2	0.35	0	2	0.398828	256
11	0.1	0.2	0.4	0	2	0	256
12	0.1	0.2	0.45	0	2	0	256
13	0.1	0.2	0.3	0.526316	3	0.998828	256
14	0.1	0.2	0.3	1.05263	3	0.998828	256
15	0.1	0.2	0.3	1.57895	3	0.998828	256
16	0.1	0.2	0.3	2.10526	3	0.998828	256
17	0.1	0.2	0.3	2.63158	3	0.998828	256
18	0.1	0.2	0.3	3.15789	3	0.998828	256
19	0.1	0.2	0.3	3.68421	3	0.998828	256
20	0.1	0.2	0.3	4.21053	3	0.998828	256
21	0.1	0.2	0.3	4.73684	3	0.312134	256
22	0.1	0.2	0.3	5.26316	3	0.192308	256
23	0.1	0.2	0.3	5.78947	3	0.142746	256
24	0.1	0.2	0.3	6.31579	3	0.121856	256
25	0.1	0.2	0.3	6.84211	3	0.119024	256
26	0.1	0.2	0.3	7.36842	3	0.131579	256
27	0.1	0.2	0.3	7.89474	3	0.156227	256
28	0.1	0.2	0.3	8.42105	3	0.156128	256
29	0.1	0.2	0.3	8.94737	3	0.166512	256
30	0.1	0.2	0.3	9.47368	3	0.178537	256
31	0.1	0.2	0.3	10	3	0.199922	256
0	0.1	0.2	0.3	0		1	256
1	0.05	0.2	0.3	0	0	1	256
2	0.2	0.2	0.3	0	0	1	256
3	0.1	0.05	0.3	0	1	1	256
4	0.1	0.1	0.3	0	1	1	256
5	0.1	0.4	0.3	0	1	0.9979	256
6	0.1	0.6	0.3	0	1	0.374707	256
7	0.1	0.2	0.15	0	2	0.194141	256
8	0.1	0.2	0.2	0	2	0.197656	256
9	0.1	0.2	0.25	0	2	0.774609	256
10	0.1	0.2	0.35	0	2	0.4	256
11	0.1	0.2	0.4	0	2	0	256
12	0.1	0.2	0.45	0	2	0	256
13	0.1	0.2	0.3	0.526316	3	1	256
14	0.1	0.2	0.3	1.05263	3	1	256
15	0.1	0.2	0.3	1.57895	3	1	256
16	0.1	0.2	0.3	2.10526	3	1	256
17	0.1	0.2	0.3	2.63158	3	1	256
18	0.1	0.2	0.3	3.15789	3	1	256
19	0.1	0.2	0.3	3.68421	3	1	256
20	0.1	0.2	0.3	4.21053	3	1	256
21	0.1	0.2	0.3	4.73684	3	0.3125	256
22	0.1	0.2	0.3	5.26316	3	0.192308	256
23	0.1	0.2	0.3	5.78947	3	0.131579	256
24	0.1	0.2	0.3	6.31579	3	0.116279	256
25	0.1	0.2	0.3	6.84211	3	0.111111	256
26	0.1	0.2	0.3	7.36842	3	0.125	256
27	0.1	0.2	0.3	7.89474	3	0.128205	256
28	0.1	0.2	0.3	8.42105	3	0.138848	256
29	0.1	0.2	0.3	8.94737	3	0.178537	256
30	0.1	0.2	0.3	9.47368	3	0.189176	256
31	0.1	0.2	0.3	10	3	0.193292	256
0	0.1	0.2	0.3	0		1	256
1	0.05	0.2	0.3	0	0	1	256
2	0.2	0.2	0.3	0	0	1	256
3	0.1	0.05	0.3	0	1	1	256
4	0.1	0.1	0.3	0	1	1	256
5	0.1	0.4	0.3	0	1	0.998047	256
6	0.1	0.6	0.3	0	1	0.160547	256
7	0.1	0.2	0.15	0	2	0.201318	256
8	0.1	0.2	0.2	0	2	0.196289	256
9	0.1	0.2	0.25	0	2	0.786328	256
10	0.1	0.2	0.35	0	2	0.6	256
11	0.1	0.2	0.4	0	2	0	256
12	0.1	0.2	0.45	0	2	0	256
13	0.1	0.2	0.3	0.526316	3	1	256
14	0.1	0.2	0.3	1.05263	3	1	256
15	0.1	0.2	0.3	1.57895	3	1	256
16	0.1	0.2	0.3	2.10526	3	1	256
17	0.1	0.2	0.3	2.63158	3	1	256
18	0.1	0.2	0.3	3.15789	3	1	256
19	0.1	0.2	0.3	3.68421	3	1	256
20	0.1	0.2	0.3	4.21053	3	1	256
21	0.1	0.2	0.3	4.73684	3	0.263158	256
22	0.1	0.2	0.3	5.26316	3	0.185185	256
23	0.1	0.2	0.3	5.78947	3	0.135135	256
24	0.1	0.2	0.3	6.31579	3	0.131579	256
25	0.1	0.2	0.3	6.84211	3	0.125	256
26	0.1	0.2	0.3	7.36842	3	0.135135	256
27	0.1	0.2	0.3	7.89474	3	0.178502	256
28	0.1	0.2	0.3	8.42105	3	0.168743	256
29	0.1	0.2	0.3	8.94737	3	0.173034	256
30	0.1	0.2	0.3	9.47368	3	0.18721	256
31	0.1	0.2	0.3	10	3	0.188148	256
0	0.1	0.2	0.3	0		1	256
1	0.05	0.2	0.3	0	0	1	256
2	0.2	0.2	0.3	0	0	1	256
3	0.1	0.05	0.3	0	1	1	256
4	0.1	0.1	0.3	0	1	1	256
5	0.1	0.4	0.3	0	1	0.996826	256
6	0.1	0.6	0.3	0	1	0.239844	256
7	0.1	0.2	0.15	0	2	0.178749	256
8	0.1	0.2	0.2	0	2	0.197461	256
9	0.1	0.2	0.25	0	2	0.775781	256
10	0.1	0.2	0.35	0	2	0.4	256
11	0.1	0.2	0.4	0	2	0	256
12	0.1	0.2	0.45	0	2	0	256
13	0.1	0.2	0.3	0.526316	3	1	256
14	0.1	0.2	0.3	1.05263	3	1	256
15	0.1	0.2	0.3	1.57895	3	1	256
16	0.1	0.2	0.3	2.10526	3	1	256
17	0.1	0.2	0.3	2.63158	3	1	256
18	0.1	0.2	0.3	3.15789	3	1	256
19	0.1	0.2	0.3	3.68421	3	1	256
20	0.1	0.2	0.3	4.21053	3	0.625	256
21	0.1	0.2	0.3	4.73684	3	0.3125	256
22	0.1	0.2	0.3	5.26316	3	0.227273	256
23	0.1	0.2	0.3	5.78947	3	0.185185	256
24	0.1	0.2	0.3	6.31579	3	0.166667	256
25	0.1	0.2	0.3	6.84211	3	0.15625	256
26	0.1	0.2	0.3	7.36842	3	0.156235	256
27	0.1	0.2	0.3	7.89474	3	0.165778	256
28	0.1	0.2	0.3	8.42105	3	0.166563	256
29	0.1	0.2	0.3	8.94737	3	0.153227	256
30	0.1	0.2	0.3	9.47368	3	0.158167	256
31	0.1	0.2	0.3	10	3	0.141188	256
0	0.1	0.2	0.3	0		1	256
1	0.05	0.2	0.3	0	0	1	256
2	0.2	0.2	0.3	0	0	1	256
3	0.1	0.05	0.3	0	1	1	256
4	0.1	0.1	0.3	0	1	1	256
5	0.1	0.4	0.3	0	1	0.997559	256
6	0.1	0.6	0.3	0	1	0.228701	256
7	0.1	0.2	0.15	0	2	0.203223	256
8	0.1	0.2	0.2	0	2	0.195898	256
9	0.1	0.2	0.25	0	2	0.775	256
10	0.1	0.2	0.35	0	2	0.4	256
11	0.1	0.2	0.4	0	2	0	256
12	0.1	0.2	0.45	0	2	0	256
13	0.1	0.2	0.3	0.526316	3	1	256
14	0.1	0.2	0.3	1.05263	3	1	256
15	0.1	0.2	0.3	1.57895	3	1	256
16	0.1	0.2	0.3	2.10526	3	1	256
17	0.1	0.2	0.3	2.63158	3	1	256
18	0.1	0.2	0.3	3.15789	3	1	256
19	0.1	0.2	0.3	3.68421	3	1	256
20	0.1	0.2	0.3	4.21053	3	0.357143	256
21	0.1	0.2	0.3	4.73684	3	0.312485	256
22	0.1	0.2	0.3	5.26316	3	0.294118	256
23	0.1	0.2	0.3	5.78947	3	0.27771	256
24	0.1	0.2	0.3	6.31579	3	0.227273	256
25	0.1	0.2	0.3	6.84211	3	0.215913	256
26	0.1	0.2	0.3	7.36842	3	0.164903	256
27	0.1	0.2	0.3	7.89474	3	0.170455	256
28	0.1	0.2	0.3	8.42105	3	0.16505	256
29	0.1	0.2	0.3	8.94737	3	0.165826	256
30	0.1	0.2	0.3	9.47368	3	0.165784	256
31	0.1	0.2	0.3	10	3	0.165816	256
0	0.1	0.2	0.3	0		1	256
1	0.05	0.2	0.3	0	0	1	256
2	0.2	0.2	0.3	0	0	1	256
3	0.1	0.05	0.3	0	1	1	256
4	0.1	0.1	0.3	0	1	1	256
5	0.1	0.4	0.3	0	1	0.998633	256
6	0.1	0.6	0.3	0	1	0.211719	256
7	0.1	0.2	0.15	0	2	0.189453	256
8	0.1	0.2	0.2	0	2	0.198242	256
9	0.1	0.2	0.25	0	2	0.777734	256
10	0.1	0.2	0.35	0	2	0.4	256
11	0.1	0.2	0.4	0	2	0	256
12	0.1	0.2	0.45	0	2	0	256
13	0.1	0.2	0.3	0.526316	3	1	256
14	0.1	0.2	0.3	1.05263	3	1	256
15	0.1	0.2	0.3	1.57895	3	1	256
16	0.1	0.2	0.3	2.10526	3	1	256
17	0.1	0.2	0.3	2.63158	3	1	256
18	0.1	0.2	0.3	3.15789	3	1	256
19	0.1	0.2	0.3	3.68421	3	1	256
20	0.1	0.2	0.3	4.21053	3	1	256
21	0.1	0.2	0.3	4.73684	3	0.384597	256
22	0.1	0.2	0.3	5.26316	3	0.217391	256
23	0.1	0.2	0.3	5.78947	3	0.161282	256
24	0.1	0.2	0.3	6.31579	3	0.142857	256
25	0.1	0.2	0.3	6.84211	3	0.151389	256
26	0.1	0.2	0.3	7.36842	3	0.142843	256
27	0.1	0.2	0.3	7.89474	3	0.151478	256
28	0.1	0.2	0.3	8.42105	3	0.142159	256
29	0.1	0.2	0.3	8.94737	3	0.167042	256
30	0.1	0.2	0.3	9.47368	3	0.187942	256
31	0.1	0.2	0.3	10	3	0.204983	256
0	0.1	0.2	0.3	0		1	256
1	0.05	0.2	0.3	0	0	1	256
2	0.2	0.2	0.3	0	0	1	256
3	0.1	0.05	0.3	0	1	1	256
4	0.1	0.1	0.3	0	1	1	256
5	0.1	0.4	0.3	0	1	0.999756	256
6	0.1	0.6	0.3	0	1	0.225391	256
7	0.1	0.2	0.15	0	2	0.196094	256
8	0.1	0.2	0.2	0	2	0.198047	256
9	0.1	0.2	0.25	0	2	0.764453	256
10	0.1	0.2	0.35	0	2	0.4	256
11	0.1	0.2	0.4	0	2	0	256
12	0.1	0.2	0.45	0	2	0	256
13	0.1	0.2	0.3	0.526316	3	1	256
14	0.1	0.2	0.3	1.05263	3	1	256
15	0.1	0.2	0.3	1.57895	3	1	256
16	0.1	0.2	0.3	2.10526	3	1	256
17	0.1	0.2	0.3	2.63158	3	1	256
18	0.1	0.2	0.3	3.15789	3	1	256
19	0.1	0.2	0.3	3.68421	3	1	256
20	0.1	0.2	0.3	4.21053	3	0.833333	256
21	0.1	0.2	0.3	4.73684	3	0.416667	256
22	0.1	0.2	0.3	5.26316	3	0.2	256
23	0.1	0.2	0.3	5.78947	3	0.138889	256
24	0.1	0.2	0.3	6.31579	3	0.119048	256
25	0.1	0.2	0.3	6.84211	3	0.116279	256
26	0.1	0.2	0.3	7.36842	3	0.113636	256
27	0.1	0.2	0.3	7.89474	3	0.119048	256
28	0.1	0.2	0.3	8.42105	3	0.142829	256
29	0.1	0.2	0.3	8.94737	3	0.166667	256
30	0.1	0.2	0.3	9.47368	3	0.192233	256
31	0.1	0.2	0.3	10	3	0.213358	256
0	0.1	0.2	0.3	0		1	256
1	0.05	0.2	0.3	0	0	1	256
2	0.2	0.2	0.3	0	0	1	256
3	0.1	0.05	0.3	0	1	1	256
4	0.1	0.1	0.3	0	1	1	256
5	0.1	0.4	0.3	0	1	0.997852	256
6	0.1	0.6	0.3	0	1	0.213672	256
7	0.1	0.2	0.15	0	2	0.206885	256
8	0.1	0.2	0.2	0	2	0.198242	256
9	0.1	0.2	0.25	0	2	0.776953	256
10	0.1	0.2	0.35	0	2	0.399609	256
11	0.1	0.2	0.4	0	2	0	256
12	0.1	0.2	0.45	0	2	0	256
13	0.1	0.2	0.3	0.526316	3	1	256
14	0.1	0.2	0.3	1.05263	3	1	256
15	0.1	0.2	0.3	1.57895	3	1	256
16	0.1	0.2	0.3	2.10526	3	1	256
17	0.1	0.2	0.3	2.63158	3	1	256
18	0.1	0.2	0.3	3.15789	3	1	256
19	0.1	0.2	0.3	3.68421	3	1	256
20	0.1	0.2	0.3	4.21053	3	1	256
21	0.1	0.2	0.3	4.73684	3	0.416667	256
22	0.1	0.2	0.3	5.26316	3	0.178571	256
23	0.1	0.2	0.3	5.78947	3	0.147059	256
24	0.1	0.2	0.3	6.31579	3	0.135135	256
25	0.1	0.2	0.3	6.84211	3	0.131579	256
26	0.1	0.2	0.3	7.36842	3	0.128205	256
27	0.1	0.2	0.3	7.89474	3	0.142857	256
28	0.1	0.2	0.3	8.42105	3	0.172397	256
29	0.1	0.2	0.3	8.94737	3	0.192308	256
30	0.1	0.2	0.3	9.47368	3	0.237979	256
31	0.1	0.2	0.3	10	3	0.230179	256
0	0.1	0.2	0.3	0		1	256
1	0.05	0.2	0.3	0	0	1	256
2	0.2	0.2	0.3	0	0	1	256
3	0.1	0.05	0.3	0	1	1	256
4	0.1	0.1	0.3	0	1	1	256
5	0.1	0.4	0.3	0	1	0.998779	256
6	0.1	0.6	0.3	0	1	0.23499	256
7	0.1	0.2	0.15	0	2	0.194922	256
8	0.1	0.2	0.2	0	2	0.199414	256
9	0.1	0.2	0.25	0	2	0.6	256
10	0.1	0.2	0.35	0	2	0.4	256
11	0.1	0.2	0.4	0	2	0	256
12	0.1	0.2	0.45	0	2	0	256
13	0.1	0.2	0.3	0.526316	3	1	256
14	0.1	0.2	0.3	1.05263	3	1	256
15	0.1	0.2	0.3	1.57895	3	1	256
16	0.1	0.2	0.3	2.10526	3	1	256
17	0.1	0.2	0.3	2.63158	3	1	256
18	0.1	0.2	0.3	3.15789	3	1	256
19	0.1	0.2	0.3	3.68421	3	1	256
20	0.1	0.2	0.3	4.21053	3	0.625	256
21	0.1	0.2	0.3	4.73684	3	0.312485	256
22	0.1	0.2	0.3	5.26316	3	0.208333	256
23	0.1	0.2	0.3	5.78947	3	0.172414	256
24	0.1	0.2	0.3	6.31579	3	0.142857	256
25	0.1	0.2	0.3	6.84211	3	0.128205	256
26	0.1	0.2	0.3	7.36842	3	0.142857	256
27	0.1	0.2	0.3	7.89474	3	0.142857	256
28	0.1	0.2	0.3	8.42105	3	0.174157	256
29	0.1	0.2	0.3	8.94737	3	0.179443	256
30	0.1	0.2	0.3	9.47368	3	0.19428	256
31	0.1	0.2	0.3	10	3	0.184687	256
0	0.1	0.2	0.3	0		1	512
1	0.05	0.2	0.3	0	0	1	512
2	0.2	0.2	0.3	0	0	1	512
3	0.1	0.05	0.3	0	1	1	512
4	0.1	0.1	0.3	0	1	1	512
5	0.1	0.4	0.3	0	1	0.999512	512
6	0.1	0.6	0.3	0	1	0.126302	512
7	0.1	0.2	0.15	0	2	0.147763	512
8	0.1	0.2	0.2	0	2	0.194141	512
9	0.1	0.2	0.25	0	2	0.796169	512
10	0.1	0.2	0.35	0	2	0.6	512
11	0.1	0.2	0.4	0	2	0	512
12	0.1	0.2	0.45	0	2	0	512
13	0.1	0.2	0.3	0.526316	3	1	512
14	0.1	0.2	0.3	1.05263	3	1	512
15	0.1	0.2	0.3	1.57895	3	1	512
16	0.1	0.2	0.3	2.10526	3	1	512
17	0.1	0.2	0.3	2.63158	3	1	512
18	0.1	0.2	0.3	3.15789	3	1	512
19	0.1	0.2	0.3	3.68421	3	1	512
20	0.1	0.2	0.3	4.21053	3	1	512
21	0.1	0.2	0.3	4.73684	3	0.294118	512
22	0.1	0.2	0.3	5.26316	3	0.125	512
23	0.1	0.2	0.3	5.78947	3	0.0892857	512
24	0.1	0.2	0.3	6.31579	3	0.0704225	512
25	0.1	0.2	0.3	6.84211	3	0.0684932	512
26	0.1	0.2	0.3	7.36842	3	0.0675676	512
27	0.1	0.2	0.3	7.89474	3	0.0714286	512
28	0.1	0.2	0.3	8.42105	3	0.0735294	512
29	0.1	0.2	0.3	8.94737	3	0.0757576	512
30	0.1	0.2	0.3	9.47368	3	0.0825595	512
31	0.1	0.2	0.3	10	3	0.0893794	512
0	0.1	0.2	0.3	0		1	512
1	0.05	0.2	0.3	0	0	1	512
2	0.2	0.2	0.3	0	0	1	512
3	0.1	0.05	0.3	0	1	1	512
4	0.1	0.1	0.3	0	1	1	512
5	0.1	0.4	0.3	0	1	0.998437	512
6	0.1	0.6	0.3	0	1	0.224202	512
7	0.1	0.2	0.15	0	2	0.206201	512
8	0.1	0.2	0.2	0	2	0.195703	512
9	0.1	0.2	0.25	0	2	0.599219	512
10	0.1	0.2	0.35	0	2	0.6	512
11	0.1	0.2	0.4	0	2	0	512
12	0.1	0.2	0.45	0	2	0	512
13	0.1	0.2	0.3	0.526316	3	1	512
14	0.1	0.2	0.3	1.05263	3	1	512
15	0.1	0.2	0.3	1.57895	3	1	512
16	0.1	0.2	0.3	2.10526	3	1	512
17	0.1	0.2	0.3	2.63158	3	1	512
18	0.1	0.2	0.3	3.15789	3	1	512
19	0.1	0.2	0.3	3.68421	3	1	512
20	0.1	0.2	0.3	4.21053	3	1	512
21	0.1	0.2	0.3	4.73684	3	0.25	512
22	0.1	0.2	0.3	5.26316	3	0.128205	512
23	0.1	0.2	0.3	5.78947	3	0.0925926	512
24	0.1	0.2	0.3	6.31579	3	0.0819672	512
25	0.1	0.2	0.3	6.84211	3	0.0819672	512
26	0.1	0.2	0.3	7.36842	3	0.078125	512
27	0.1	0.2	0.3	7.89474	3	0.0819672	512
28	0.1	0.2	0.3	8.42105	3	0.0793651	512
29	0.1	0.2	0.3	8.94737	3	0.0980296	512
30	0.1	0.2	0.3	9.47368	3	0.0862231	512
31	0.1	0.2	0.3	10	3	0.0980344	512
0	0.1	0.2	0.3	0		1	512
1	0.05	0.2	0.3	0	0	1	512
2	0.2	0.2	0.3	0	0	1	512
3	0.1	0.05	0.3	0	1	1	512
4	0.1	0.1	0.3	0	1	1	512
5	0.1	0.4	0.3	0	1	0.999512	512
6	0.1	0.6	0.3	0	1	0.138633	512
7	0.1	0.2	0.15	0	2	0.201735	512
8	0.1	0.2	0.2	0	2	0.194531	512
9	0.1	0.2	0.25	0	2	0.8	512
10	0.1	0.2	0.35	0	2	0.599805	512
11	0.1	0.2	0.4	0	2	0	512
12	0.1	0.2	0.45	0	2	0	512
13	0.1	0.2	0.3	0.526316	3	1	512
14	0.1	0.2	0.3	1.05263	3	1	512
15	0.1	0.2	0.3	1.57895	3	1	512
16	0.1	0.2	0.3	2.10526	3	1	512
17	0.1	0.2	0.3	2.63158	3	1	512
18	0.1	0.2	0.3	3.15789	3	1	512
19	0.1	0.2	0.3	3.68421	3	1	512
20	0.1	0.2	0.3	4.21053	3	1	512
21	0.1	0.2	0.3	4.73684	3	0.333333	512
22	0.1	0.2	0.3	5.26316	3	0.131579	512
23	0.1	0.2	0.3	5.78947	3	0.0862069	512
24	0.1	0.2	0.3	6.31579	3	0.0735294	512
25	0.1	0.2	0.3	6.84211	3	0.0694444	512
26	0.1	0.2	0.3	7.36842	3	0.0724638	512
27	0.1	0.2	0.3	7.89474	3	0.0675676	512
28	0.1	0.2	0.3	8.42105	3	0.0769231	512
29	0.1	0.2	0.3	8.94737	3	0.0806452	512
30	0.1	0.2	0.3	9.47368	3	0.0892857	512
31	0.1	0.2	0.3	10	3	0.0961538	512
0	0.1	0.2	0.3	0		1	512
1	0.05	0.2	0.3	0	0	1	512
2	0.2	0.2	0.3	0	0	1	512
3	0.1	0.05	0.3	0	1	1	512
4	0.1	0.1	0.3	0	1	1	512
5	0.1	0.4	0.3	0	1	0.999561	512
6	0.1	0.6	0.3	0	1	0.0862147	512
7	0.1	0.2	0.15	0	2	0.203613	512
8	0.1	0.2	0.2	0	2	0.198828	512
9	0.1	0.2	0.25	0	2	0.8	512
10	0.1	0.2	0.35	0	2	0.6	512
11	0.1	0.2	0.4	0	2	0	512
12	0.1	0.2	0.45	0	2	0	512
13	0.1	0.2	0.3	0.526316	3	1	512
14	0.1	0.2	0.3	1.05263	3	1	512
15	0.1	0.2	0.3	1.57895	3	1	512
16	0.1	0.2	0.3	2.10526	3	1	512
17	0.1	0.2	0.3	2.63158	3	1	512
18	0.1	0.2	0.3	3.15789	3	1	512
19	0.1	0.2	0.3	3.68421	3	1	512
20	0.1	0.2	0.3	4.21053	3	1	512
21	0.1	0.2	0.3	4.73684	3	0.3125	512
22	0.1	0.2	0.3	5.26316	3	0.116279	512
23	0.1	0.2	0.3	5.78947	3	0.0943396	512
24	0.1	0.2	0.3	6.31579	3	0.0862069	512
25	0.1	0.2	0.3	6.84211	3	0.0793651	512
26	0.1	0.2	0.3	7.36842	3	0.0769231	512
27	0.1	0.2	0.3	7.89474	3	0.0877193	512
28	0.1	0.2	0.3	8.42105	3	0.0943396	512
29	0.1	0.2	0.3	8.94737	3	0.0999902	512
30	0.1	0.2	0.3	9.47368	3	0.110912	512
31	0.1	0.2	0.3	10	3	0.119042	512
0	0.1	0.2	0.3	0		1	512
1	0.05	0.2	0.3	0	0	1	512
2	0.2	0.2	0.3	0	0	1	512
3	0.1	0.05	0.3	0	1	1	512
4	0.1	0.1	0.3	0	1	1	512
5	0.1	0.4	0.3	0	1	1	512
6	0.1	0.6	0.3	0	1	0.079541	512
7	0.1	0.2	0.15	0	2	0.205127	512
8	0.1	0.2	0.2	0	2	0.192969	512
9	0.1	0.2	0.25	0	2	0.761328	512
10	0.1	0.2	0.35	0	2	0.6	512
11	0.1	0.2	0.4	0	2	0	512
12	0.1	0.2	0.45	0	2	0	512
13	0.1	0.2	0.3	0.526316	3	1	512
14	0.1	0.2	0.3	1.05263	3	1	512
15	0.1	0.2	0.3	1.57895	3	1	512
16	0.1	0.2	0.3	2.10526	3	1	512
17	0.1	0.2	0.3	2.63158	3	1	512
18	0.1	0.2	0.3	3.15789	3	1	512
19	0.1	0.2	0.3	3.68421	3	1	512
20	0.1	0.2	0.3	4.21053	3	1	512
21	0.1	0.2	0.3	4.73684	3	0.357143	512
22	0.1	0.2	0.3	5.26316	3	0.135135	512
23	0.1	0.2	0.3	5.78947	3	0.0877193	512
24	0.1	0.2	0.3	6.31579	3	0.0793651	512
25	0.1	0.2	0.3	6.84211	3	0.0806452	512
26	0.1	0.2	0.3	7.36842	3	0.0735294	512
27	0.1	0.2	0.3	7.89474	3	0.0819672	512
28	0.1	0.2	0.3	8.42105	3	0.0861943	512
29	0.1	0.2	0.3	8.94737	3	0.0961492	512
30	0.1	0.2	0.3	9.47368	3	0.0961351	512
31	0.1	0.2	0.3	10	3	0.104126	512
0	0.1	0.2	0.3	0		1	512
1	0.05	0.2	0.3	0	0	1	512
2	0.2	0.2	0.3	0	0	1	512
3	0.1	0.05	0.3	0	1	1	512
4	0.1	0.1	0.3	0	1	1	512
5	0.1	0.4	0.3	0	1	0.998682	512
6	0.1	0.6	0.3	0	1	0.172277	512
7	0.1	0.2	0.15	0	2	0.16254	512
8	0.1	0.2	0.2	0	2	0.195312	512
9	0.1	0.2	0.25	0	2	0.766234	512
10	0.1	0.2	0.35	0	2	0.6	512
11	0.1	0.2	0.4	0	2	0	512
12	0.1	0.2	0.45	0	2	0	512
13	0.1	0.2	0.3	0.526316	3	1	512
14	0.1	0.2	0.3	1.05263	3	1	512
15	0.1	0.2	0.3	1.57895	3	1	512
16	0.1	0.2	0.3	2.10526	3	1	512
17	0.1	0.2	0.3	2.63158	3	1	512
18	0.1	0.2	0.3	3.15789	3	1	512
19	0.1	0.2	0.3	3.68421	3	1	512
20	0.1	0.2	0.3	4.21053	3	0.833333	512
21	0.1	0.2	0.3	4.73684	3	0.277778	512
22	0.1	0.2	0.3	5.26316	3	0.147059	512
23	0.1	0.2	0.3	5.78947	3	0.0943396	512
24	0.1	0.2	0.3	6.31579	3	0.0862069	512
25	0.1	0.2	0.3	6.84211	3	0.0806452	512
26	0.1	0.2	0.3	7.36842	3	0.0819632	512
27	0.1	0.2	0.3	7.89474	3	0.0833252	512
28	0.1	0.2	0.3	8.42105	3	0.078226	512
29	0.1	0.2	0.3	8.94737	3	0.0843461	512
30	0.1	0.2	0.3	9.47368	3	0.0827415	512
31	0.1	0.2	0.3	10	3	0.0909668	512
0	0.1	0.2	0.3	0		1	512
1	0.05	0.2	0.3	0	0	1	512
2	0.2	0.2	0.3	0	0	1	512
3	0.1	0.05	0.3	0	1	1	512
4	0.1	0.1	0.3	0	1	1	512
5	0.1	0.4	0.3	0	1	0.999219	512
6	0.1	0.6	0.3	0	1	0.136424	512
7	0.1	0.2	0.15	0	2	0.168088	512
8	0.1	0.2	0.2	0	2	0.198047	512
9	0.1	0.2	0.25	0	2	0.6	512
10	0.1	0.2	0.35	0	2	0.599805	512
11	0.1	0.2	0.4	0	2	0	512
12	0.1	0.2	0.45	0	2	0	512
13	0.1	0.2	0.3	0.526316	3	1	512
14	0.1	0.2	0.3	1.05263	3	1	512
15	0.1	0.2	0.3	1.57895	3	1	512
16	0.1	0.2	0.3	2.10526	3	1	512
17	0.1	0.2	0.3	2.63158	3	1	512
18	0.1	0.2	0.3	3.15789	3	1	512
19	0.1	0.2	0.3	3.68421	3	1	512
20	0.1	0.2	0.3	4.21053	3	1	512
21	0.1	0.2	0.3	4.73684	3	0.454545	512
22	0.1	0.2	0.3	5.26316	3	0.128205	512
23	0.1	0.2	0.3	5.78947	3	0.0877193	512
24	0.1	0.2	0.3	6.31579	3	0.0757576	512
25	0.1	0.2	0.3	6.84211	3	0.0675676	512
26	0.1	0.2	0.3	7.36842	3	0.0684932	512
27	0.1	0.2	0.3	7.89474	3	0.0714286	512
28	0.1	0.2	0.3	8.42105	3	0.0746269	512
29	0.1	0.2	0.3	8.94737	3	0.0793651	512
30	0.1	0.2	0.3	9.47368	3	0.0862069	512
31	0.1	0.2	0.3	10	3	0.0909091	512
0	0.1	0.2	0.3	0		0.750391	512
1	0.05	0.2	0.3	0	0	0.750391	512
2	0.2	0.2	0.3	0	0	0.749708	512
3	0.1	0.05	0.3	0	1	0.765234	512
4	0.1	0.1	0.3	0	1	0.749708	512
5	0.1	0.4	0.3	0	1	0.750049	512
6	0.1	0.6	0.3	0	1	0.132632	512
7	0.1	0.2	0.15	0	2	0.154492	512
8	0.1	0.2	0.2	0	2	0.197266	512
9	0.1	0.2	0.25	0	2	0.6	512
10	0.1	0.2	0.35	0	2	0.599609	512
11	0.1	0.2	0.4	0	2	0.2	512
12	0.1	0.2	0.45	0	2	0	512
13	0.1	0.2	0.3	0.526316	3	1	512
14	0.1	0.2	0.3	1.05263	3	1	512
15	0.1	0.2	0.3	1.57895	3	1	512
16	0.1	0.2	0.3	2.10526	3	1	512
17	0.1	0.2	0.3	2.63158	3	1	512
18	0.1	0.2	0.3	3.15789	3	1	512
19	0.1	0.2	0.3	3.68421	3	1	512
20	0.1	0.2	0.3	4.21053	3	1	512
21	0.1	0.2	0.3	4.73684	3	0.384615	512
22	0.1	0.2	0.3	5.26316	3	0.128205	512
23	0.1	0.2	0.3	5.78947	3	0.0943396	512
24	0.1	0.2	0.3	6.31579	3	0.078125	512
25	0.1	0.2	0.3	6.84211	3	0.0694444	512
26	0.1	0.2	0.3	7.36842	3	0.0666667	512
27	0.1	0.2	0.3	7.89474	3	0.0684865	512
28	0.1	0.2	0.3	8.42105	3	0.0757576	512
29	0.1	0.2	0.3	8.94737	3	0.0757502	512
30	0.1	0.2	0.3	9.47368	3	0.0819352	512
31	0.1	0.2	0.3	10	3	0.104146	512
0	0.1	0.2	0.3	0		1	512
1	0.05	0.2	0.3	0	0	1	512
2	0.2	0.2	0.3	0	0	1	512
3	0.1	0.05	0.3	0	1	1	512
4	0.1	0.1	0.3	0	1	1	512
5	0.1	0.4	0.3	0	1	0.999805	512
6	0.1	0.6	0.3	0	1	0.0986315	512
7	0.1	0.2	0.15	0	2	0.166234	512
8	0.1	0.2	0.2	0	2	0.197852	512
9	0.1	0.2	0.25	0	2	0.758514	512
10	0.1	0.2	0.35	0	2	0.6	512
11	0.1	0.2	0.4	0	2	0	512
12	0.1	0.2	0.45	0	2	0	512
13	0.1	0.2	0.3	0.526316	3	1	512
14	0.1	0.2	0.3	1.05263	3	1	512
15	0.1	0.2	0.3	1.57895	3	1	512
16	0.1	0.2	0.3	2.10526	3	1	512
17	0.1	0.2	0.3	2.63158	3	1	512
18	0.1	0.2	0.3	3.15789	3	1	512
19	0.1	0.2	0.3	3.68421	3	1	512
20	0.1	0.2	0.3	4.21053	3	1	512
21	0.1	0.2	0.3	4.73684	3	0.333333	512
22	0.1	0.2	0.3	5.26316	3	0.131579	512
23	0.1	0.2	0.3	5.78947	3	0.0925926	512
24	0.1	0.2	0.3	6.31579	3	0.0877193	512
25	0.1	0.2	0.3	6.84211	3	0.0769231	512
26	0.1	0.2	0.3	7.36842	3	0.0769231	512
27	0.1	0.2	0.3	7.89474	3	0.0806452	512
28	0.1	0.2	0.3	8.42105	3	0.0892857	512
29	0.1	0.2	0.3	8.94737	3	0.0877193	512
30	0.1	0.2	0.3	9.47368	3	0.0894081	512
31	0.1	0.2	0.3	10	3	0.094991	512
0	0.1	0.2	0.3	0		0.744922	512
1	0.05	0.2	0.3	0	0	0.744225	512
2	0.2	0.2	0.3	0	0	0.744922	512
3	0.1	0.05	0.3	0	1	0.7625	512
4	0.1	0.1	0.3	0	1	0.744922	512
5	0.1	0.4	0.3	0	1	0.743835	512
6	0.1	0.6	0.3	0	1	0.121232	512
7	0.1	0.2	0.15	0	2	0.194778	512
8	0.1	0.2	0.2	0	2	0.195117	512
9	0.1	0.2	0.25	0	2	0.744922	512
10	0.1	0.2	0.35	0	2	0.4	512
11	0.1	0.2	0.4	0	2	0	512
12	0.1	0.2	0.45	0	2	0	512
13	0.1	0.2	0.3	0.526316	3	1	512
14	0.1	0.2	0.3	1.05263	3	1	512
15	0.1	0.2	0.3	1.57895	3	1	512
16	0.1	0.2	0.3	2.10526	3	1	512
17	0.1	0.2	0.3	2.63158	3	1	512
18	0.1	0.2	0.3	3.15789	3	1	512
19	0.1	0.2	0.3	3.68421	3	1	512
20	0.1	0.2	0.3	4.21053	3	1	512
21	0.1	0.2	0.3	4.73684	3	0.294118	512
22	0.1	0.2	0.3	5.26316	3	0.121951	512
23	0.1	0.2	0.3	5.78947	3	0.0847458	512
24	0.1	0.2	0.3	6.31579	3	0.0714286	512
25	0.1	0.2	0.3	6.84211	3	0.0649351	512
26	0.1	0.2	0.3	7.36842	3	0.0704225	512
27	0.1	0.2	0.3	7.89474	3	0.0675676	512
28	0.1	0.2	0.3	8.42105	3	0.0793651	512
29	0.1	0.2	0.3	8.94737	3	0.0925745	512
30	0.1	0.2	0.3	9.47368	3	0.0980344	512
31	0.1	0.2	0.3	10	3	0.110897	512

## Sheet: Fig_4g
Figure 4g
			Target Coex. Hotspot	Communities	hmrf	bayesspace	spagcn
		0	0	2	0.551941	0.453302	0.503817
		1	0	3	0.743384	0.655936	0.775934
		2	0	4	0.812178	0.383901	0.800844
		3	0	5	0.784141	0.359133	0.853944
		4	0	6	0.90091	0.366357	0.81407
		5	0	7	0.899899	0.361197	0.677451
		6	0	8	0.778351	0.268537	0.588473
		7	0	9	0.52268	0.251236	0.606742
		8	0	10	0.528866	0.25502	0.577277
		9	0	11	0.459711	0.251762	0.436082
		10	0	12	0.479339	0.233471	0.462564
		11	0	13	0.431818	0.254032	0.46334
		12	0	14	0.460744	0.217302	0.439175
		13	0	15	0.465909	0.249237	0.475798
		14	0	16	0.438017	0.205579	0.332999
		15	0	17	0.482438	0.209494	0.367306
		16	0	18	0.38843	0.203512	0.345717
		17	0	19	0.380165	0.246185	0.252066
		18	0	20	0.340909	0.201238	0.362705
		19	0	21	0.33781	0.195248	0.408669
		20	0	22	0.385331	0.193182	0.275826
		21	0	23	0.339876	0.191116	0.272727
		22	0	24	0.362603	0.192149	0.251033
		23	0	25	0.328512	0.167355	0.247934
		24	0	26	0.290289	0.173554	0.242769
		25	0	27	0.308884	0.168388	0.316821
		26	0	28	0.311983	0.144628	0.287926
		27	0	29	0.290289	0.173554	0.259298
		28	0	30	0.259298	0.149793	0.268595
		29	2	2	0.205171	0.756014	0.227298
		30	2	3	0.527011	0.757315	0.540541
		31	2	4	0.681677	0.756014	0.697306
		32	2	5	0.72562	0.763889	0.767888
		33	2	6	0.822976	0.767888	0.78712
		34	2	7	0.824528	0.763514	0.875764
		35	2	8	0.856855	0.754505	0.899791
		36	2	9	0.826848	0.767888	0.851562
		37	2	10	0.839604	0.763889	0.880567
		38	2	11	0.834677	0.843956	0.78327
		39	2	12	0.845679	0.77193	0.702335
		40	2	13	0.823285	0.821586	0.5625
		41	2	14	0.489796	0.817391	0.678337
		42	2	15	0.484663	0.570796	0.840816
		43	2	16	0.461856	0.685022	0.647917
		44	2	17	0.523404	0.668132	0.709172
		45	2	18	0.528421	0.68709	0.681716
		46	2	19	0.507527	0.564159	0.788382
		47	2	20	0.640449	0.569507	0.53288
		48	2	21	0.50211	0.578125	0.718121
		49	2	22	0.510204	0.587973	0.599099
		50	2	23	0.512876	0.615213	0.70362
		51	2	24	0.654545	0.577778	0.534091
		52	2	25	0.605442	0.563474	0.580994
		53	2	26	0.588636	0.589286	0.591195
		54	2	27	0.615909	0.574944	0.675676
		55	2	28	0.522523	0.554299	0.539615
		56	2	29	0.595455	0.570136	0.493182
		57	2	30	0.575	0.566591	0.388636
		58	6	2	0.114407	0.0496219	0.119337
		59	6	3	0.148649	0.0729673	0.144258
		60	6	4	0.206413	0.0761974	0.256098
		61	6	5	0.240283	0.096242	0.326531
		62	6	6	0.334559	0.108359	0.455446
		63	6	7	0.30597	0.113483	0.489691
		64	6	8	0.367133	0.112975	0.538043
		65	6	9	0.292857	0.200389	0.475936
		66	6	10	0.522727	0.325077	0.497268
		67	6	11	0.372642	0.332278	0.502591
		68	6	12	0.303318	0.421053	0.700787
		69	6	13	0.2891	0.356877	0.61194
		70	6	14	0.322581	0.420814	0.623077
		71	6	15	0.325203	0.38806	0.671875
		72	6	16	0.306452	0.405	0.353448
		73	6	17	0.347826	0.449735	0.394737
		74	6	18	0.350877	0.438503	0.419643
		75	6	19	0.330435	0.413978	0.335484
		76	6	20	0.355932	0.410256	0.473684
		77	6	21	0.344828	0.418367	0.447154
		78	6	22	0.324561	0.440678	0.466667
		79	6	23	0.357798	0.619835	0.509259
		80	6	24	0.342342	0.595041	0.369128
		81	6	25	0.336364	0.605042	0.292035
		82	6	26	0.37037	0.508333	0.318966
		83	6	27	0.366071	0.586777	0.405172
		84	6	28	0.309091	0.353448	0.526786
		85	6	29	0.342342	0.633333	0.448276
		86	6	30	0.37037	0.576271	0.487179
		87	8	2	0.0609244	0.0278302	0.0717439
		88	8	3	0.0490654	0.0294722	0.0824022
		89	8	4	0.0707457	0.11658	0.145278
		90	8	5	0.236	0.0773196	0.0875
		91	8	6	0.188889	0.0795756	0.128302
		92	8	7	0.198444	0.0805195	0.142857
		93	8	8	0.234513	0.0612245	0.163347
		94	8	9	0.311688	0.0931559	0.182741
		95	8	10	0.268293	0.106017	0.322835
		96	8	11	0.291429	0.101744	0.201005
		97	8	12	0.259669	0.416107	0.258065
		98	8	13	0.22335	0.133333	0.494845
		99	8	14	0.423611	0.152439	0.285714
		100	8	15	0.411348	0.309392	0.412281
		101	8	16	0.592233	0.251309	0.338235
		102	8	17	0.447619	0.221053	0.323529
		103	8	18	0.44898	0.275281	0.292683
		104	8	19	0.447619	0.331325	0.433962
		105	8	20	0.367925	0.259459	0.424779
		106	8	21	0.48913	0.275676	0.670732
		107	8	22	0.488372	0.29878	0.384615
		108	8	23	0.35514	0.743902	0.679487
		109	8	24	0.494382	0.72619	0.29
		110	8	25	0.555556	0.772152	0.454545
		111	8	26	0.527027	0.685393	0.41
		112	8	27	0.542169	0.794872	0.636364
		113	8	28	0.395604	0.495495	0.539474
		114	8	29	0.5375	0.769231	0.510204
		115	8	30	0.581081	0.734177	0.459459
		116	16	2	0.032839	0.0146711	0.0342541
		117	16	3	0.0471842	0.0215877	0.0437235
		118	16	4	0.062753	0.0225455	0.0761671
		119	16	5	0.0715935	0.0284927	0.109929
		120	16	6	0.0928144	0.0320911	0.101523
		121	16	7	0.0987261	0.0351076	0.0927835
		122	16	8	0.109541	0.0349493	0.088983
		123	16	9	0.122047	0.0609037	0.106145
		124	16	10	0.224638	0.096875	0.232558
		125	16	11	0.169399	0.0990415	0.285714
		126	16	12	0.185629	0.704545	0.28972
		127	16	13	0.189024	0.704545	0.28972
		128	16	14	0.196203	0.150485	0.313131
		129	16	15	0.187879	0.21831	0.265487
		130	16	16	0.208054	0.72093	0.756098
		131	16	17	0.24031	0.211268	0.794872
		132	16	18	0.244094	0.72093	0.298077
		133	16	19	0.24031	0.72093	0.775
		134	16	20	0.704545	0.704545	0.207921
		135	16	21	0.267241	0.72093	0.789474
		136	16	22	0.673913	0.72093	0.3125
		137	16	23	0.62	0.72093	0.31
		138	16	24	0.659574	0.72093	0.794872
		139	16	25	0.262712	0.72093	0.775
		140	16	26	0.673913	0.704545	0.815789
		141	16	27	0.645833	0.72093	0.322917
		142	16	28	0.659574	0.704545	0.815789
		143	16	29	0.688889	0.72093	0.775
		144	16	30	0.756098	0.704545	0.815789
		145	20	2	0.0222458	0.00993848	0.0232044
		146	20	3	0.0319635	0.014624	0.0170503
		147	20	4	0.0425101	0.0152727	0.0180103
		148	20	5	0.0864198	0.0174312	0.0492958
		149	20	6	0.0823529	0.0217391	0.0238664
		150	20	7	0.0867769	0.0237826	0.0282638
		151	20	8	0.0985916	0.0236753	0.0574713
		152	20	9	0.154412	0.0529801	0.0621302
		153	20	10	0.108247	0.065625	0.164062
		154	20	11	0.223404	0.0670927	0.121387
		155	20	12	0.108696	0.0921659	0.162791
		156	20	13	0.106509	0.0433071	0.0961538
		157	20	14	0.116788	0.190476	0.0900901
		158	20	15	0.116788	0.0584416	0.75
		159	20	16	0.110429	0.174312	0.181034
		160	20	17	0.117647	0.125	0.0869565
		161	20	18	0.162791	0.175926	0.0945946
		162	20	19	0.151515	0.4375	0.0777778
		163	20	20	0.65625	0.186916	0.079646
		164	20	21	0.677419	0.196262	0.116071
		165	20	22	0.16	0.428571	0.21875
		166	20	23	0.677419	0.296875	0.75
		167	20	24	0.65625	0.724138	0.140625
		168	20	25	0.7	0.7	0.807692
		169	20	26	0.677419	0.7	0.807692
		170	20	27	0.7	0.7	0.75
		171	20	28	0.7	0.724138	0.807692
		172	20	29	0.7	0.677419	0.807692
		173	20	30	0.677419	0.7	0.84

## Sheet: Fig_6j
Figure 6j
				cell_type	Total Number of Hotspots
				Allantois	7
				Definitive endoderm	6
				Dermomyotome	12
				Forebrain/Midbrain/Hindbrain	13
				Intermediate mesoderm	9
				Lateral plate mesoderm	9
				NMP	17
				Presomitic mesoderm	5
				Spinal cord	15
				Surface ectoderm	6
		Hotspot	interaction	cell_type	Overlap fraction
		0	WNT5A_FZD2	Allantois	0.298701
		2	WNT5A_FZD2	Definitive endoderm	0.0516432
		3	WNT5A_FZD2	Dermomyotome	0.116635
		5	WNT5A_FZD2	Forebrain/Midbrain/Hindbrain	0.142819
		8	WNT5A_FZD2	Intermediate mesoderm	0.17496
		9	WNT5A_FZD2	Lateral plate mesoderm	0.617056
		13	WNT5A_FZD2	NMP	0.12844
		14	WNT5A_FZD2	Presomitic mesoderm	0.133188
		15	WNT5A_FZD2	Spinal cord	0.115649
		17	WNT5A_FZD2	Surface ectoderm	0.207241
		18	WNT5B_FZD2	Definitive endoderm	0.239437
		19	WNT5B_FZD2	Forebrain/Midbrain/Hindbrain	0.343683
		20	WNT5B_FZD2	Lateral plate mesoderm	0.082864
		22	WNT5B_FZD2	Surface ectoderm	0.0649189
		23	WNT11_FZD2	Allantois	0.0519481
		26	WNT11_FZD2	Dermomyotome	0.0726577
		27	WNT11_FZD2	Intermediate mesoderm	0.0963082
		28	WNT11_FZD2	Lateral plate mesoderm	0.131134
		31	WNT11_FZD2	NMP	0.0733945
		32	WNT11_FZD2	Surface ectoderm	0.0699126
		34	FGF5_FGFR1	Dermomyotome	0.130019
		35	FGF5_FGFR1	Forebrain/Midbrain/Hindbrain	0.0764039
		37	FGF5_FGFR1	NMP	0.0825688
		39	FGF5_FGFR1	Spinal cord	0.0862595
		40	FGF5_FGFR2	Forebrain/Midbrain/Hindbrain	0.0861231
		41	FGF5_FGFR2	NMP	0.12844
		42	FGF5_FGFR2	Spinal cord	0.114122
		43	FGF5_FGFR3	Forebrain/Midbrain/Hindbrain	0.074514
		45	FGF3_FGFR1	Definitive endoderm	0.0938967
		46	FGF3_FGFR1	Dermomyotome	0.275335
		47	FGF3_FGFR1	Forebrain/Midbrain/Hindbrain	0.0990821
		48	FGF3_FGFR1	Intermediate mesoderm	0.139647
		49	FGF3_FGFR1	Lateral plate mesoderm	0.0595334
		52	FGF3_FGFR1	NMP	0.0917431
		53	FGF3_FGFR1	Presomitic mesoderm	0.122271
		55	FGF3_FGFR1	Spinal cord	0.0847328
		56	FGF3_FGFR2	Allantois	0.0649351
		57	FGF3_FGFR2	Dermomyotome	0.164436
		58	FGF3_FGFR2	Intermediate mesoderm	0.205457
		59	FGF3_FGFR2	Lateral plate mesoderm	0.124698
		61	FGF3_FGFR2	NMP	0.229358
		62	FGF3_FGFR2	Spinal cord	0.19771
		63	FGF10_FGFR1	Dermomyotome	0.082218
		64	FGF10_FGFR1	Forebrain/Midbrain/Hindbrain	0.138229
		65	FGF10_FGFR1	Intermediate mesoderm	0.081862
		66	FGF10_FGFR1	Lateral plate mesoderm	0.102172
		69	FGF10_FGFR2	Allantois	0.0909091
		70	FGF10_FGFR2	Forebrain/Midbrain/Hindbrain	0.150918
		71	FGF10_FGFR2	Intermediate mesoderm	0.0658106
		73	FGF10_FGFR2	NMP	0.192661
		74	FGF10_FGFR2	Spinal cord	0.209924
		76	FGF17_FGFR1	Allantois	0.155844
		78	FGF17_FGFR1	Definitive endoderm	0.0657277
		79	FGF17_FGFR1	Dermomyotome	0.181644
		80	FGF17_FGFR1	Intermediate mesoderm	0.362761
		81	FGF17_FGFR1	Lateral plate mesoderm	0.217216
		83	FGF17_FGFR1	NMP	0.165138
		85	FGF17_FGFR1	Spinal cord	0.19313
		87	FGF17_FGFR1	Surface ectoderm	0.137328
		88	FGF17_FGFR2	Allantois	0.285714
		89	FGF17_FGFR2	Dermomyotome	0.0860421
		91	FGF17_FGFR2	Intermediate mesoderm	0.391653
		92	FGF17_FGFR2	Lateral plate mesoderm	0.267096
		95	FGF17_FGFR2	NMP	0.220183
		96	FGF17_FGFR2	Presomitic mesoderm	0.100437
		97	FGF17_FGFR2	Spinal cord	0.172519
		98	FGF17_FGFR2	Surface ectoderm	0.071161
		99	FGF17_FGFR3	NMP	0.0550459
		100	FGF17_FGFR3	Spinal cord	0.0774809
		101	FGF17_FGFR4	Dermomyotome	0.162524
		102	FGF17_FGFR4	Intermediate mesoderm	0.152488
		103	FGF17_FGFR4	Lateral plate mesoderm	0.0514883
		104	FGF17_FGFR4	NMP	0.0917431
		105	FGF15_FGFR1	Forebrain/Midbrain/Hindbrain	0.24433
		107	FGF15_FGFR1	NMP	0.110092
		108	FGF15_FGFR1	Spinal cord	0.139313
		109	FGF15_FGFR2	Allantois	0.0649351
		110	FGF15_FGFR2	Forebrain/Midbrain/Hindbrain	0.210853
		112	FGF15_FGFR2	NMP	0.174312
		113	FGF15_FGFR2	Spinal cord	0.206489
		114	FGF15_FGFR3	Forebrain/Midbrain/Hindbrain	0.293467
		115	FGF15_FGFR3	NMP	0.12844
		116	FGF15_FGFR3	Spinal cord	0.159924
		117	FGF15_FGFR4	NMP	0.0550459
		118	FGF15_FGFR4	Spinal cord	0.079771
		120	PDGFA_PDGFRA	Surface ectoderm	0.051186
		121	APLN_APLNR	Definitive endoderm	0.183099
		122	APLN_APLNR	Dermomyotome	0.239006
		123	DLL1_NOTCH1	Dermomyotome	0.0573614
		124	DLL1_NOTCH1	Forebrain/Midbrain/Hindbrain	0.240281
		126	DLL1_NOTCH1	NMP	0.495413
		127	DLL1_NOTCH1	Presomitic mesoderm	0.670306
		128	DLL1_NOTCH1	Spinal cord	0.316794
		129	DLL3_NOTCH1	Definitive endoderm	0.211268
		130	DLL3_NOTCH1	Dermomyotome	0.0592734
		131	DLL3_NOTCH1	Forebrain/Midbrain/Hindbrain	0.0656048
		132	DLL3_NOTCH1	NMP	0.247706
		133	DLL3_NOTCH1	Presomitic mesoderm	0.735808
		134	DLL3_NOTCH1	Spinal cord	0.198473

## Sheet: Fig_7o
Figure 7o
			layer	interaction	score
		0	0	CCK_CCKAR	0.05378
		1	1	CCK_CCKAR	0.0617592
		2	2	CCK_CCKAR	0.0696387
		3	3	CCK_CCKAR	0.0690386
		4	4	CCK_CCKAR	0.0554926
		5	5	CCK_CCKAR	0.0484474
		6	6	CCK_CCKAR	0.0373464
		7	7	CCK_CCKAR	0.0307868
		8	8	CCK_CCKAR	0.0430126
		9	9	CCK_CCKAR	0.0267503
		10	10	CCK_CCKAR	0.0243946
		11	11	CCK_CCKAR	0.0240014
		12	0	UCN3_CRHR1	0.0327289
		13	1	UCN3_CRHR1	0.0416407
		14	2	UCN3_CRHR1	0.0398155
		15	3	UCN3_CRHR1	0.0380015
		16	4	UCN3_CRHR1	0.0444912
		17	5	UCN3_CRHR1	0.0409689
		18	6	UCN3_CRHR1	0.0463554
		19	7	UCN3_CRHR1	0.0317641
		20	8	UCN3_CRHR1	0.0340301
		21	9	UCN3_CRHR1	0.0351717
		22	10	UCN3_CRHR1	0.035157
		23	11	UCN3_CRHR1	0.0480029
		24	0	TAC1_TACR1	0.0485556
		25	1	TAC1_TACR1	0.0417966
		26	2	TAC1_TACR1	0.0459646
		27	3	TAC1_TACR1	0.0457229
		28	4	TAC1_TACR1	0.0575959
		29	5	TAC1_TACR1	0.0529995
		30	6	TAC1_TACR1	0.0684685
		31	7	TAC1_TACR1	0.0794918
		32	8	TAC1_TACR1	0.074797
		33	9	TAC1_TACR1	0.0675363
		34	10	TAC1_TACR1	0.0880717
		35	11	TAC1_TACR1	0.0934981
		36	0	NTS_NTSR1	0.0414874
		37	1	NTS_NTSR1	0.0747037
		38	2	NTS_NTSR1	0.0574942
		39	3	NTS_NTSR1	0.0702498
		40	4	NTS_NTSR1	0.0621259
		41	5	NTS_NTSR1	0.0543001
		42	6	NTS_NTSR1	0.0515971
		43	7	NTS_NTSR1	0.0540805
		44	8	NTS_NTSR1	0.0386941
		45	9	NTS_NTSR1	0.050033
		46	10	NTS_NTSR1	0.0401794
		47	11	NTS_NTSR1	0.0399427
		48	0	CRH_CRHR1	0.0571604
		49	1	CRH_CRHR1	0.0450717
		50	2	CRH_CRHR1	0.0679477
		51	3	CRH_CRHR1	0.0590462
		52	4	CRH_CRHR1	0.0739363
		53	5	CRH_CRHR1	0.0538124
		54	6	CRH_CRHR1	0.0787879
		55	7	CRH_CRHR1	0.0322528
		56	8	CRH_CRHR1	0.0630506
		57	9	CRH_CRHR1	0.0508587
		58	10	CRH_CRHR1	0.0647534
		59	11	CRH_CRHR1	0.0603618
		60	0	PENK_OPRL1	0.134143
		61	1	PENK_OPRL1	0.121803
		62	2	PENK_OPRL1	0.149731
		63	3	PENK_OPRL1	0.136563
		64	4	PENK_OPRL1	0.136062
		65	5	PENK_OPRL1	0.136888
		66	6	PENK_OPRL1	0.133006
		67	7	PENK_OPRL1	0.114188
		68	8	PENK_OPRL1	0.101572
		69	9	PENK_OPRL1	0.149273
		70	10	PENK_OPRL1	0.158027
		71	11	PENK_OPRL1	0.150278

## Sheet: Fig_7m
Figure 7m
		GO	NS	enrichment	name	ratio_in_study	ratio_in_pop	p_uncorrected	depth	study_count	p_fdr_bh	study_items
		GO:0042713	BP	e	sperm ejaculation	12479	6/26376	3.9e-08	3	3	0.00049	18430, 21336, 54140
		GO:0045777	BP	e	positive regulation of blood pressure	12510	33/26376	9.2e-08	4	4	0.00058	18430, 21336, 21338, 54140
		GO:0070474	BP	e	positive regulation of uterine smooth muscle contraction	12479	9/26376	1.6e-07	9	3	0.00069	18430, 21336, 21338
		GO:0045907	BP	e	positive regulation of vasoconstriction	12510	52/26376	6e-07	8	4	0.00188	15560, 18430, 21336, 54140
		GO:0035641	BP	e	locomotory exploration behavior	12479	19/26376	1.9e-06	3	3	0.00471	12921, 14415, 18619
		GO:0007218	BP	e	neuropeptide signaling pathway	12510	89/26376	5.2e-06	6	4	0.01091	12921, 18216, 18386, 18619
		GO:0002118	BP	e	aggressive behavior	12451	4/26376	9.7e-06	2	2	0.01738	18619, 21336
		GO:0007165	BP	e	signal transduction	12663	1185/26376	1.4e-05	4	9	0.01842	12921, 14745, 15560, 18216, 18386, 18430, 21336, 21338, 54140
		GO:0042755	BP	e	eating behavior	12479	38/26376	1.6e-05	3	3	0.01842	18386, 18430, 21336
		GO:0001992	BP	e	regulation of systemic arterial blood pressure by vasopressin	12451	5/26376	1.6e-05	7	2	0.01842	18430, 54140
		GO:0043084	BP	e	penile erection	12451	5/26376	1.6e-05	3	2	0.01842	54140, 381677
		GO:0098700	BP	e	neurotransmitter loading into synaptic vesicle	12451	6/26376	2.4e-05	5	2	0.02407	72961, 216227
		GO:0007616	BP	e	long-term memory	12479	44/26376	2.5e-05	7	3	0.02407	20393, 21336, 72961
		GO:0045471	BP	e	response to ethanol	12479	45/26376	2.7e-05	5	3	0.02407	14714, 16001, 21336
		GO:0051930	BP	e	regulation of sensory perception of pain	12479	48/26376	3.3e-05	7	3	0.02655	15560, 18216, 18386
		GO:0014054	BP	e	positive regulation of gamma-aminobutyric acid secretion	12451	7/26376	3.4e-05	8	2	0.02655	15560, 18216
		GO:0042136	BP	e	neurotransmitter biosynthetic process	12451	8/26376	4.5e-05	5	2	0.03144	12647, 14415
		GO:0050803	BP	e	regulation of synapse structure or activity	12451	8/26376	4.5e-05	3	2	0.03144	72961, 216227
		GO:0007200	BP	e	phospholipase C-activating G protein-coupled receptor signaling pathway	12479	59/26376	6.1e-05	6	3	0.04013	12921, 15560, 18386
		GO:0035176	BP	e	social behavior	12479	61/26376	6.7e-05	2	3	0.04213	14415, 18430, 54140
		GO:0007204	BP	e	positive regulation of cytosolic calcium ion concentration	12510	176/26376	7.6e-05	11	4	0.04556	12921, 18430, 21336, 54140
		GO:0043005	CC	e	neuron projection	12724	539/26376	4.4e-11	4	11	8e-08	12647, 12921, 14714, 14745, 16001, 18386, 20393, 72961, 216227, 240058, 381677
		GO:0043025	CC	e	neuronal cell body	12724	615/26376	1.8e-10	3	11	1.6e-07	12647, 12921, 14745, 16001, 17196, 18216, 18619, 77767, 216227, 240058, 381677
		GO:0043679	CC	e	axon terminus	12571	100/26376	3.1e-09	3	6	1.9e-06	14415, 14714, 18216, 18386, 18619, 216227
		GO:0005886	CC	e	plasma membrane	18/34	4399/26376	1.4e-06	3	18	0.00063	12921, 14745, 15560, 16001, 17196, 18216, 18386, 18430, 18619, 20393, 20980, 21336, 21338, 54140, 117160, 118446, 226115, 240058
		GO:0030425	CC	e	dendrite	12601	531/26376	4.3e-06	5	7	0.00157	12921, 14714, 15560, 18216, 18619, 21336, 216227
		GO:0033269	CC	e	internode region of axon	12451	4/26376	9.7e-06	2	2	0.00292	17196, 77767
		GO:0032280	CC	e	symmetric synapse	12451	5/26376	1.6e-05	5	2	0.00417	18216, 18619
		GO:0030424	CC	e	axon	12571	443/26376	2e-05	5	6	0.00445	12647, 14415, 16001, 18216, 18619, 20980
		GO:0043204	CC	e	perikaryon	12510	141/26376	3.2e-05	2	4	0.00646	14714, 18216, 18619, 216227
		GO:0030672	CC	e	synaptic vesicle membrane	12479	62/26376	7e-05	8	3	0.01276	20980, 72961, 216227
		GO:0005887	CC	e	integral component of plasma membrane	12632	1284/26376	0.00018	4	8	0.02836	14745, 15560, 16001, 18216, 18386, 18430, 20348, 54140
		GO:0016020	CC	e	membrane	19/34	6667/26376	0.00019	2	19	0.02836	12921, 14745, 15560, 16001, 17196, 18216, 18386, 18430, 20393, 20980, 21336, 21338, 54140, 66905, 72961, 117160, 118446, 216227, 226115
		GO:0030285	CC	e	integral component of synaptic vesicle membrane	12451	19/26376	0.00027	5	2	0.038	72961, 216227
		GO:0004930	MF	e	G protein-coupled receptor activity	12663	641/26376	8.5e-08	4	9	0.00038	12921, 14745, 15560, 18216, 18386, 18430, 21336, 21338, 54140
		GO:0004995	MF	e	tachykinin receptor activity	12451	3/26376	4.8e-06	7	2	0.00841	21336, 21338
		GO:0042277	MF	e	peptide binding	12510	91/26376	5.7e-06	3	4	0.00841	12921, 18386, 18430, 54140
		GO:0001965	MF	e	G-protein alpha-subunit binding	12479	40/26376	1.9e-05	3	3	0.01929	12921, 14745, 16001
		GO:0017046	MF	e	peptide hormone binding	12479	42/26376	2.2e-05	4	3	0.01929	12921, 18430, 54140
		GO:0005000	MF	e	vasopressin receptor activity	12451	7/26376	3.4e-05	6	2	0.02498	18430, 54140

## Sheet: SI_Fig_7a
Supplemental Information Figure 7a
		Number of Communities	ch_3	ch_5	ch_7	ch_8	ch_15
	0	5	0.748838	0.214422	0.206575	0.17798	0.0258804
	1	6	0.750529	0.215015	0.207146	0.178473	0.0259519
	2	7	0.766775	0.220862	0.213036	0.18329	0.02669
	3	8	0.805584	0.253415	0.279484	0.205521	0.0299914
	4	9	0.805691	0.253419	0.279885	0.206145	0.0300343
	5	10	0.765508	0.271985	0.312725	0.192556	0.0364054
	6	11	0.75457	0.270054	0.318486	0.193032	0.0352467
	7	12	0.540358	0.412109	0.710294	0.317323	0.0514768
	8	13	0.53497	0.413166	0.69379	0.337662	0.0532623
	9	14	0.539695	0.41076	0.689362	0.333475	0.0527693
	10	15	0.527572	0.419284	0.727753	0.339215	0.0545703
	11	16	0.528632	0.417917	0.728302	0.340388	0.0544712
	12	17	0.522539	0.423094	0.732116	0.344454	0.0549604
	13	18	0.522679	0.424571	0.733232	0.34461	0.0544946
	14	19	0.320242	0.616863	0.759524	0.658654	0.0982143
	15	20	0.308693	0.59342	0.783806	0.685616	0.108132
	16	21	0.312967	0.618494	0.776955	0.662903	0.0988562
	17	22	0.30814	0.588235	0.783626	0.691036	0.109502
	18	23	0.307969	0.595168	0.783806	0.689835	0.109304
	19	24	0.307969	0.579128	0.783806	0.689003	0.10727
	20	25	0.318207	0.696194	0.749801	0.681629	0.10118
	21	26	0.318407	0.699097	0.750396	0.681629	0.10118
	22	27	0.318857	0.698126	0.750991	0.680498	0.10101
	23	28	0.311709	0.707334	0.771757	0.689509	0.1044
	24	29	0.324398	0.698601	0.743034	0.719523	0.115496
	25	30	0.317783	0.71828	0.743105	0.702016	0.108597
	26	31	0.321066	0.706799	0.760508	0.741245	0.125918
	27	32	0.315586	0.705674	0.772986	0.740634	0.123077

## Sheet: SI_Fig_8
Supplemental Information Figure 8ab
		spatial genes	nest score	hmrf nmi	hmrf jaccard	spagcn nmi	spagcn jaccard
		16	0	0.0174692	0.194862	0.213252	0.177
		32	0.799268	0.671024	0.395729	0.394247	0.211796
		64	0.998437	0.709944	0.349467	0.679895	0.332674
		128	1	0.949979	0.497952	0.837545	0.448193
		256	1	0.956818	0.499219	0.847282	0.452246
		512	1	1	0.6	1	0.6
